# Supplementary material for: 6,7,9,10-Tetra­hydro-16,22-ethano­oxyethano-5,8,11,19-tetra­oxa-16,22-diaza­dibenzo[h,q]cyclo­octa­decine-17,21-dione: a benzyl­annelated macrobicyclic diamide
Source: Acta Crystallogr Sect E Struct Rep Online. 2008 Sep 24;64(Pt 10):o2003. doi: 10.1107/S1600536808030067 (PMC2959315; doi:10.1107/S1600536808030067)
Supplement: Supplementary file 1 [file e-64-o2003-sup1.cif]

##############################################################################
###                                                                        ###
###        Electronic paper (Acta Crystallographica Section E)             ###
###                                                                        ###
##############################################################################
#                                                                            #
# This CIF contains the data in a paper accepted for publication in Acta     #
# Crystallographica Section E. It conforms to the requirements of Notes      #
# for Authors for Section E, and has been peer reviewed under the auspices   #
# of the IUCr Commission on Journals.                                        #
#                                                                            #
# Full details of the Crystallographic Information File format               #
# are given in the paper "The Crystallographic Information File (CIF):       #
# a New Standard Archive File for Crystallography" by S. R. Hall, F. H.      #
# Allen and I. D. Brown [Acta Cryst. (1991), A47, 655-685].                  #
#                                                                            #
# The current version of the core CIF dictionary is obtainable from          #
# ftp://ftp.iucr.org/pub/cif_core.dic. The current version number is 2.4.    #
#                                                                            #
# Software is freely available for graphical display of the structure(s) in  #
# this CIF.  For information consult the CIF home page http://www.iucr.org/  #
# cif/home.html                                                              #
#                                                                            #
# This file may be used for bona fide research purposes within the           #
# scientific community so long as proper attribution is given to the journal # 
# article from which it was obtained.                                        #
#                                                                            #
##############################################################################
                                             
data_I
_audit_creation_method     SHELXL-97
_chemical_name_systematic
;
6,7,9,10-Tetrahydro-16,22-ethanooxyethano-5,8,11,19-tetraoxa-
16,22-diazadibenzo[<i>h</i>,<i>q</i>]cyclooctadecine-17,21-dione
;
_chemical_name_common     ?
_chemical_formula_moiety     'C24 H28 N2 O7'
_chemical_formula_sum     'C24 H28 N2 O7'
_chemical_formula_iupac     'C24 H28 N2 O7'
_chemical_formula_weight     456.48
_chemical_melting_point     ?
_symmetry_cell_setting     Monoclinic
_symmetry_space_group_name_H-M     'P 21/n'
_symmetry_space_group_name_Hall     '-P 2yn'
loop_
    _symmetry_equiv_pos_as_xyz
    'x, y, z'
    '-x+1/2, y+1/2, -z+1/2'
    '-x, -y, -z'
    'x-1/2, -y-1/2, z-1/2'
_cell_length_a     15.125(2)
_cell_length_b     9.3901(14)
_cell_length_c     16.446(2)
_cell_angle_alpha     90.00
_cell_angle_beta     108.416(5)
_cell_angle_gamma     90.00
_cell_volume     2216.1(5)
_cell_formula_units_Z     4
_cell_measurement_reflns_used     7313
_cell_measurement_theta_min     2.55
_cell_measurement_theta_max     28.20
_cell_measurement_temperature     87(2)
_exptl_crystal_description     block
_exptl_crystal_colour     colorless
_exptl_crystal_size_max     0.58
_exptl_crystal_size_mid     0.56
_exptl_crystal_size_min     0.52
_exptl_crystal_density_diffrn     1.368
_exptl_crystal_density_meas     ?
_exptl_crystal_density_method     'not measured'
_exptl_crystal_F_000     968
_exptl_absorpt_coefficient_mu     0.101
_exptl_absorpt_correction_type     multi-scan
_exptl_absorpt_process_details     '(SADABS; Sheldrick, 2007)'
_exptl_absorpt_correction_T_min     0.940
_exptl_absorpt_correction_T_max     0.950
_exptl_special_details
;
;
_diffrn_ambient_temperature     87(2)
_diffrn_radiation_type     MoK\a
_diffrn_radiation_wavelength     0.71073
_diffrn_radiation_source     'fine-focus sealed tube'
_diffrn_radiation_monochromator     graphite
_diffrn_measurement_device_type     'Bruker APEX'
_diffrn_measurement_method     \w
_diffrn_detector_area_resol_mean     8.366
_diffrn_reflns_number     23465
_diffrn_reflns_av_R_equivalents     0.0202
_diffrn_reflns_av_sigmaI/netI     0.0128
_diffrn_reflns_theta_min     2.21
_diffrn_reflns_theta_max     26.00
_diffrn_reflns_theta_full     26.00
_diffrn_measured_fraction_theta_max     0.998
_diffrn_measured_fraction_theta_full     0.998
_diffrn_reflns_limit_h_min     -18
_diffrn_reflns_limit_h_max     18
_diffrn_reflns_limit_k_min     -11
_diffrn_reflns_limit_k_max     11
_diffrn_reflns_limit_l_min     -20
_diffrn_reflns_limit_l_max     20
_diffrn_standards_number     0
_diffrn_standards_interval_count     .
_diffrn_standards_interval_time     .
_diffrn_standards_decay_%     ?
_refine_special_details
;
Refinement of <i>F</i>^2^ against ALL reflections. The weighted <i>R</i>-factor
<i>wR</i> and goodness of fit <i>S</i> are based on <i>F</i>^2^, conventional
<i>R</i>-factors <i>R</i> are based on <i>F</i>, with <i>F</i> set to zero for
negative <i>F</i>^2^. The threshold expression of <i>F</i>^2^ >
\s(<i>F</i>^2^) is used only for calculating <i>R</i>-factors(gt) <i>etc</i>.
and is not relevant to the choice of reflections for refinement.
<i>R</i>-factors based on <i>F</i>^2^ are statistically about twice as large
as those based on <i>F</i>, and <i>R</i>- factors based on ALL data will be
even larger.
;
_reflns_number_total     4352
_reflns_number_gt     4142
_reflns_threshold_expression     I>2\s(I)
_refine_ls_structure_factor_coef     Fsqd
_refine_ls_matrix_type     full
_refine_ls_R_factor_all     0.0337
_refine_ls_R_factor_gt     0.0324
_refine_ls_wR_factor_gt     0.0837
_refine_ls_wR_factor_ref     0.0848
_refine_ls_goodness_of_fit_ref     1.032
_refine_ls_restrained_S_all     1.032
_refine_ls_number_reflns     4352
_refine_ls_number_parameters     298
_refine_ls_number_restraints     0
_refine_ls_hydrogen_treatment     constr
_refine_ls_weighting_scheme     calc
_refine_ls_weighting_details
         'calc w=1/[\s^2^(Fo^2^)+(0.0451P)^2^+0.7509P] where P=(Fo^2^+2Fc^2^)/3'
_atom_sites_solution_hydrogens     geom
_atom_sites_solution_primary     direct
_atom_sites_solution_secondary     difmap
_refine_ls_shift/su_max     0.001
_refine_ls_shift/su_mean     0.000
_refine_diff_density_max     0.237
_refine_diff_density_min     -0.227
_refine_ls_extinction_method     none
_refine_ls_extinction_coef     ?
loop_
    _atom_type_symbol
    _atom_type_description
    _atom_type_scat_dispersion_real
    _atom_type_scat_dispersion_imag
    _atom_type_scat_source
    'C' 'C' 0.0033 0.0016
                         'International Tables Vol C Tables 4.2.6.8 and 6.1.1.4'
    'H' 'H' 0.0000 0.0000
                         'International Tables Vol C Tables 4.2.6.8 and 6.1.1.4'
    'N' 'N' 0.0061 0.0033
                         'International Tables Vol C Tables 4.2.6.8 and 6.1.1.4'
    'O' 'O' 0.0106 0.0060
                         'International Tables Vol C Tables 4.2.6.8 and 6.1.1.4'
_computing_data_collection     'SMART (Bruker, 1998)'
_computing_cell_refinement     'SMART (Bruker, 1998)'
_computing_data_reduction     'SAINT (Bruker, 1998)'
_computing_structure_solution     'SHELXTL (Sheldrick, 2008)'
_computing_structure_refinement     'SHELXTL (Sheldrick, 2008)'
_computing_molecular_graphics     'SHELXTL (Sheldrick, 2008)'
_computing_publication_material     'SHELXTL (Sheldrick, 2008)'
loop_
    _atom_site_type_symbol
    _atom_site_label
    _atom_site_fract_x
    _atom_site_fract_y
    _atom_site_fract_z
    _atom_site_U_iso_or_equiv
    _atom_site_adp_type
    _atom_site_calc_flag
    _atom_site_refinement_flags
    _atom_site_occupancy
    _atom_site_disorder_assembly
    _atom_site_disorder_group
    O O1 0.64508(5) 0.74748(8) 0.62300(5) 0.02150(17) Uani d . 1 . .
    O O2 0.59736(5) 0.89145(8) 0.45462(5) 0.02121(17) Uani d . 1 . .
    O O3 0.64605(5) 0.75428(8) 0.31729(5) 0.02270(17) Uani d . 1 . .
    O O4 0.57879(5) 0.34635(8) 0.45980(5) 0.02311(17) Uani d . 1 . .
    O O5 0.84403(5) 0.62786(8) 0.72596(5) 0.02390(17) Uani d . 1 . .
    O O6 0.81395(5) 0.53553(8) 0.52618(5) 0.02129(17) Uani d . 1 . .
    O O7 0.85667(5) 0.62395(8) 0.34044(5) 0.02538(18) Uani d . 1 . .
    N N1 0.72291(6) 0.48401(9) 0.65874(5) 0.01944(19) Uani d . 1 . .
    N N2 0.72987(6) 0.49648(9) 0.34218(6) 0.02010(19) Uani d . 1 . .
    C C1 0.66837(7) 0.54166(11) 0.70866(6) 0.0198(2) Uani d . 1 . .
    C C2 0.65342(8) 0.46203(12) 0.77389(7) 0.0240(2) Uani d . 1 . .
    H H2 0.6820 0.3713 0.7877 0.029 Uiso calc R 1 . .
    C C3 0.59674(8) 0.51404(12) 0.81940(7) 0.0265(2) Uani d . 1 . .
    H H3 0.5869 0.4593 0.8644 0.032 Uiso calc R 1 . .
    C C4 0.55497(8) 0.64576(12) 0.79873(7) 0.0249(2) Uani d . 1 . .
    H H4 0.5157 0.6810 0.8292 0.030 Uiso calc R 1 . .
    C C5 0.56994(7) 0.72721(12) 0.73368(7) 0.0224(2) Uani d . 1 . .
    H H5 0.5413 0.8180 0.7203 0.027 Uiso calc R 1 . .
    C C6 0.62683(7) 0.67631(11) 0.68798(6) 0.0193(2) Uani d . 1 . .
    C C7 0.60204(8) 0.88484(11) 0.60179(7) 0.0219(2) Uani d . 1 . .
    H H7A 0.6167 0.9449 0.6539 0.026 Uiso calc R 1 . .
    H H7B 0.5335 0.8740 0.5785 0.026 Uiso calc R 1 . .
    C C8 0.63801(8) 0.95395(11) 0.53658(7) 0.0232(2) Uani d . 1 . .
    H H8A 0.6234 1.0570 0.5336 0.028 Uiso calc R 1 . .
    H H8B 0.7066 0.9433 0.5540 0.028 Uiso calc R 1 . .
    C C9 0.63046(8) 0.96135(11) 0.39353(7) 0.0228(2) Uani d . 1 . .
    H H9A 0.6994 0.9624 0.4140 0.027 Uiso calc R 1 . .
    H H9B 0.6084 1.0612 0.3869 0.027 Uiso calc R 1 . .
    C C10 0.59670(8) 0.88731(11) 0.30861(7) 0.0233(2) Uani d . 1 . .
    H H10A 0.5288 0.8700 0.2924 0.028 Uiso calc R 1 . .
    H H10B 0.6092 0.9465 0.2637 0.028 Uiso calc R 1 . .
    C C11 0.68585(7) 0.35454(11) 0.60899(7) 0.0217(2) Uani d . 1 . .
    H H11A 0.6858 0.2759 0.6491 0.026 Uiso calc R 1 . .
    H H11B 0.7275 0.3269 0.5758 0.026 Uiso calc R 1 . .
    C C12 0.58634(7) 0.37445(12) 0.54701(7) 0.0224(2) Uani d . 1 . .
    H H12A 0.5437 0.3100 0.5644 0.027 Uiso calc R 1 . .
    H H12B 0.5660 0.4735 0.5517 0.027 Uiso calc R 1 . .
    C C13 0.61408(7) 0.45732(11) 0.41885(7) 0.0219(2) Uani d . 1 . .
    H H13A 0.6441 0.5322 0.4609 0.026 Uiso calc R 1 . .
    H H13B 0.5626 0.5012 0.3726 0.026 Uiso calc R 1 . .
    C C14 0.68495(7) 0.39065(11) 0.38188(7) 0.0219(2) Uani d . 1 . .
    H H14A 0.7333 0.3411 0.4282 0.026 Uiso calc R 1 . .
    H H14B 0.6533 0.3187 0.3384 0.026 Uiso calc R 1 . .
    C C15 0.80862(7) 0.53954(11) 0.67021(7) 0.0200(2) Uani d . 1 . .
    C C16 0.86233(7) 0.49116(12) 0.61103(7) 0.0233(2) Uani d . 1 . .
    H H16A 0.9256 0.5330 0.6299 0.028 Uiso calc R 1 . .
    H H16B 0.8685 0.3862 0.6131 0.028 Uiso calc R 1 . .
    C C17 0.86817(7) 0.50959(12) 0.47159(7) 0.0235(2) Uani d . 1 . .
    H H17A 0.8851 0.4074 0.4745 0.028 Uiso calc R 1 . .
    H H17B 0.9266 0.5654 0.4919 0.028 Uiso calc R 1 . .
    C C18 0.81667(7) 0.54926(11) 0.37915(7) 0.0206(2) Uani d . 1 . .
    C C19 0.67883(7) 0.54321(11) 0.25679(7) 0.0203(2) Uani d . 1 . .
    C C20 0.67082(7) 0.45530(12) 0.18772(7) 0.0241(2) Uani d . 1 . .
    H H20 0.6996 0.3642 0.1965 0.029 Uiso calc R 1 . .
    C C21 0.62088(8) 0.49929(13) 0.10519(7) 0.0270(2) Uani d . 1 . .
    H H21 0.6153 0.4385 0.0576 0.032 Uiso calc R 1 . .
    C C22 0.57953(8) 0.63187(13) 0.09301(7) 0.0262(2) Uani d . 1 . .
    H H22 0.5462 0.6627 0.0366 0.031 Uiso calc R 1 . .
    C C23 0.58607(7) 0.72109(12) 0.16232(7) 0.0243(2) Uani d . 1 . .
    H H23 0.5569 0.8119 0.1531 0.029 Uiso calc R 1 . .
    C C24 0.63543(7) 0.67709(11) 0.24507(7) 0.0207(2) Uani d . 1 . .
loop_
    _atom_site_aniso_label
    _atom_site_aniso_U_11
    _atom_site_aniso_U_22
    _atom_site_aniso_U_33
    _atom_site_aniso_U_12
    _atom_site_aniso_U_13
    _atom_site_aniso_U_23
    O1 0.0234(4) 0.0199(4) 0.0218(4) 0.0037(3) 0.0079(3) 0.0030(3)
    O2 0.0234(4) 0.0210(4) 0.0195(4) -0.0021(3) 0.0071(3) -0.0003(3)
    O3 0.0257(4) 0.0211(4) 0.0209(4) 0.0051(3) 0.0067(3) 0.0006(3)
    O4 0.0239(4) 0.0256(4) 0.0195(4) -0.0087(3) 0.0064(3) -0.0022(3)
    O5 0.0218(4) 0.0226(4) 0.0245(4) -0.0028(3) 0.0034(3) -0.0016(3)
    O6 0.0177(3) 0.0262(4) 0.0196(4) 0.0040(3) 0.0055(3) 0.0019(3)
    O7 0.0231(4) 0.0266(4) 0.0282(4) -0.0026(3) 0.0105(3) 0.0011(3)
    N1 0.0182(4) 0.0184(4) 0.0203(4) -0.0004(3) 0.0040(3) -0.0012(3)
    N2 0.0188(4) 0.0201(4) 0.0217(4) 0.0006(3) 0.0068(4) 0.0016(3)
    C1 0.0174(5) 0.0209(5) 0.0191(5) -0.0032(4) 0.0030(4) -0.0029(4)
    C2 0.0240(5) 0.0215(5) 0.0241(5) -0.0041(4) 0.0043(4) 0.0005(4)
    C3 0.0278(6) 0.0297(6) 0.0225(5) -0.0089(5) 0.0086(4) 0.0004(4)
    C4 0.0210(5) 0.0315(6) 0.0229(5) -0.0066(4) 0.0078(4) -0.0069(4)
    C5 0.0198(5) 0.0239(5) 0.0217(5) -0.0005(4) 0.0037(4) -0.0035(4)
    C6 0.0171(5) 0.0216(5) 0.0170(5) -0.0034(4) 0.0023(4) -0.0015(4)
    C7 0.0250(5) 0.0183(5) 0.0207(5) 0.0037(4) 0.0047(4) -0.0008(4)
    C8 0.0261(5) 0.0186(5) 0.0221(5) -0.0018(4) 0.0035(4) -0.0014(4)
    C9 0.0248(5) 0.0195(5) 0.0271(6) 0.0012(4) 0.0127(4) 0.0026(4)
    C10 0.0248(5) 0.0221(5) 0.0246(5) 0.0062(4) 0.0101(4) 0.0043(4)
    C11 0.0231(5) 0.0181(5) 0.0220(5) -0.0001(4) 0.0043(4) -0.0021(4)
    C12 0.0204(5) 0.0266(5) 0.0201(5) -0.0034(4) 0.0062(4) -0.0018(4)
    C13 0.0191(5) 0.0224(5) 0.0234(5) -0.0018(4) 0.0057(4) 0.0022(4)
    C14 0.0220(5) 0.0189(5) 0.0246(5) -0.0016(4) 0.0071(4) 0.0013(4)
    C15 0.0186(5) 0.0191(5) 0.0196(5) 0.0021(4) 0.0022(4) 0.0041(4)
    C16 0.0174(5) 0.0291(6) 0.0210(5) 0.0028(4) 0.0026(4) 0.0025(4)
    C17 0.0179(5) 0.0282(6) 0.0245(5) 0.0034(4) 0.0070(4) 0.0001(4)
    C18 0.0194(5) 0.0193(5) 0.0245(5) 0.0024(4) 0.0087(4) -0.0015(4)
    C19 0.0161(5) 0.0233(5) 0.0221(5) -0.0024(4) 0.0068(4) 0.0011(4)
    C20 0.0200(5) 0.0246(5) 0.0291(6) -0.0017(4) 0.0098(4) -0.0033(4)
    C21 0.0240(5) 0.0335(6) 0.0244(5) -0.0070(5) 0.0090(4) -0.0072(5)
    C22 0.0224(5) 0.0350(6) 0.0202(5) -0.0047(5) 0.0052(4) 0.0018(4)
    C23 0.0217(5) 0.0263(5) 0.0251(5) 0.0003(4) 0.0076(4) 0.0033(4)
    C24 0.0182(5) 0.0236(5) 0.0218(5) -0.0023(4) 0.0085(4) -0.0003(4)
_geom_special_details
;
All e.s.d.'s (except the e.s.d. in the dihedral angle between two l.s. planes)
are estimated using the full covariance matrix. The cell e.s.d.'s are taken
into account individually in the estimation of e.s.d.'s in distances, angles
and torsion angles; correlations between e.s.d.'s in cell parameters are only
used when they are defined by crystal symmetry. An approximate (isotropic)
treatment of cell e.s.d.'s is used for estimating e.s.d.'s involving l.s.
planes.
;
loop_
    _geom_bond_atom_site_label_1
    _geom_bond_atom_site_label_2
    _geom_bond_site_symmetry_2
    _geom_bond_distance
    _geom_bond_publ_flag
    O1 C6 . 1.3606(13) ?
    O1 C7 . 1.4373(12) ?
    O2 C9 . 1.4173(12) ?
    O2 C8 . 1.4197(12) ?
    O3 C24 . 1.3570(13) ?
    O3 C10 . 1.4390(12) ?
    O4 C12 . 1.4270(12) ?
    O4 C13 . 1.4323(13) ?
    O5 C15 . 1.2268(13) ?
    O6 C17 . 1.4151(12) ?
    O6 C16 . 1.4181(12) ?
    O7 C18 . 1.2274(13) ?
    N1 C15 . 1.3540(14) ?
    N1 C1 . 1.4407(13) ?
    N1 C11 . 1.4738(13) ?
    N2 C18 . 1.3544(14) ?
    N2 C19 . 1.4408(13) ?
    N2 C14 . 1.4683(13) ?
    C1 C2 . 1.3835(15) ?
    C1 C6 . 1.4050(15) ?
    C2 C3 . 1.3925(16) ?
    C2 H2 . 0.9500 ?
    C3 C4 . 1.3815(17) ?
    C3 H3 . 0.9500 ?
    C4 C5 . 1.3906(16) ?
    C4 H4 . 0.9500 ?
    C5 C6 . 1.3937(15) ?
    C5 H5 . 0.9500 ?
    C7 C8 . 1.4953(15) ?
    C7 H7A . 0.9900 ?
    C7 H7B . 0.9900 ?
    C8 H8A . 0.9900 ?
    C8 H8B . 0.9900 ?
    C9 C10 . 1.4979(15) ?
    C9 H9A . 0.9900 ?
    C9 H9B . 0.9900 ?
    C10 H10A . 0.9900 ?
    C10 H10B . 0.9900 ?
    C11 C12 . 1.5395(14) ?
    C11 H11A . 0.9900 ?
    C11 H11B . 0.9900 ?
    C12 H12A . 0.9900 ?
    C12 H12B . 0.9900 ?
    C13 C14 . 1.5238(15) ?
    C13 H13A . 0.9900 ?
    C13 H13B . 0.9900 ?
    C14 H14A . 0.9900 ?
    C14 H14B . 0.9900 ?
    C15 C16 . 1.5211(15) ?
    C16 H16A . 0.9900 ?
    C16 H16B . 0.9900 ?
    C17 C18 . 1.5195(15) ?
    C17 H17A . 0.9900 ?
    C17 H17B . 0.9900 ?
    C19 C20 . 1.3782(15) ?
    C19 C24 . 1.4030(15) ?
    C20 C21 . 1.3914(16) ?
    C20 H20 . 0.9500 ?
    C21 C22 . 1.3792(17) ?
    C21 H21 . 0.9500 ?
    C22 C23 . 1.3927(16) ?
    C22 H22 . 0.9500 ?
    C23 C24 . 1.3923(15) ?
    C23 H23 . 0.9500 ?
loop_
    _geom_angle_atom_site_label_1
    _geom_angle_atom_site_label_2
    _geom_angle_atom_site_label_3
    _geom_angle_site_symmetry_1
    _geom_angle_site_symmetry_3
    _geom_angle
    _geom_angle_publ_flag
    C6 O1 C7 . . 116.27(8) ?
    C9 O2 C8 . . 109.73(8) ?
    C24 O3 C10 . . 117.56(8) ?
    C12 O4 C13 . . 114.50(8) ?
    C17 O6 C16 . . 110.57(8) ?
    C15 N1 C1 . . 118.12(9) ?
    C15 N1 C11 . . 125.07(9) ?
    C1 N1 C11 . . 116.13(8) ?
    C18 N2 C19 . . 118.10(9) ?
    C18 N2 C14 . . 124.55(9) ?
    C19 N2 C14 . . 117.31(8) ?
    C2 C1 C6 . . 120.26(10) ?
    C2 C1 N1 . . 120.14(10) ?
    C6 C1 N1 . . 119.53(9) ?
    C1 C2 C3 . . 120.42(10) ?
    C1 C2 H2 . . 119.8 ?
    C3 C2 H2 . . 119.8 ?
    C4 C3 C2 . . 119.54(10) ?
    C4 C3 H3 . . 120.2 ?
    C2 C3 H3 . . 120.2 ?
    C3 C4 C5 . . 120.58(10) ?
    C3 C4 H4 . . 119.7 ?
    C5 C4 H4 . . 119.7 ?
    C4 C5 C6 . . 120.30(10) ?
    C4 C5 H5 . . 119.8 ?
    C6 C5 H5 . . 119.8 ?
    O1 C6 C5 . . 124.62(9) ?
    O1 C6 C1 . . 116.48(9) ?
    C5 C6 C1 . . 118.89(10) ?
    O1 C7 C8 . . 108.90(9) ?
    O1 C7 H7A . . 109.9 ?
    C8 C7 H7A . . 109.9 ?
    O1 C7 H7B . . 109.9 ?
    C8 C7 H7B . . 109.9 ?
    H7A C7 H7B . . 108.3 ?
    O2 C8 C7 . . 110.79(9) ?
    O2 C8 H8A . . 109.5 ?
    C7 C8 H8A . . 109.5 ?
    O2 C8 H8B . . 109.5 ?
    C7 C8 H8B . . 109.5 ?
    H8A C8 H8B . . 108.1 ?
    O2 C9 C10 . . 110.69(9) ?
    O2 C9 H9A . . 109.5 ?
    C10 C9 H9A . . 109.5 ?
    O2 C9 H9B . . 109.5 ?
    C10 C9 H9B . . 109.5 ?
    H9A C9 H9B . . 108.1 ?
    O3 C10 C9 . . 107.28(8) ?
    O3 C10 H10A . . 110.3 ?
    C9 C10 H10A . . 110.3 ?
    O3 C10 H10B . . 110.3 ?
    C9 C10 H10B . . 110.3 ?
    H10A C10 H10B . . 108.5 ?
    N1 C11 C12 . . 112.85(8) ?
    N1 C11 H11A . . 109.0 ?
    C12 C11 H11A . . 109.0 ?
    N1 C11 H11B . . 109.0 ?
    C12 C11 H11B . . 109.0 ?
    H11A C11 H11B . . 107.8 ?
    O4 C12 C11 . . 113.21(9) ?
    O4 C12 H12A . . 108.9 ?
    C11 C12 H12A . . 108.9 ?
    O4 C12 H12B . . 108.9 ?
    C11 C12 H12B . . 108.9 ?
    H12A C12 H12B . . 107.7 ?
    O4 C13 C14 . . 107.60(8) ?
    O4 C13 H13A . . 110.2 ?
    C14 C13 H13A . . 110.2 ?
    O4 C13 H13B . . 110.2 ?
    C14 C13 H13B . . 110.2 ?
    H13A C13 H13B . . 108.5 ?
    N2 C14 C13 . . 112.46(8) ?
    N2 C14 H14A . . 109.1 ?
    C13 C14 H14A . . 109.1 ?
    N2 C14 H14B . . 109.1 ?
    C13 C14 H14B . . 109.1 ?
    H14A C14 H14B . . 107.8 ?
    O5 C15 N1 . . 122.50(10) ?
    O5 C15 C16 . . 119.00(9) ?
    N1 C15 C16 . . 118.50(9) ?
    O6 C16 C15 . . 109.15(8) ?
    O6 C16 H16A . . 109.9 ?
    C15 C16 H16A . . 109.9 ?
    O6 C16 H16B . . 109.9 ?
    C15 C16 H16B . . 109.9 ?
    H16A C16 H16B . . 108.3 ?
    O6 C17 C18 . . 112.08(8) ?
    O6 C17 H17A . . 109.2 ?
    C18 C17 H17A . . 109.2 ?
    O6 C17 H17B . . 109.2 ?
    C18 C17 H17B . . 109.2 ?
    H17A C17 H17B . . 107.9 ?
    O7 C18 N2 . . 122.89(10) ?
    O7 C18 C17 . . 118.56(9) ?
    N2 C18 C17 . . 118.51(9) ?
    C20 C19 C24 . . 120.53(10) ?
    C20 C19 N2 . . 120.09(10) ?
    C24 C19 N2 . . 119.35(9) ?
    C19 C20 C21 . . 120.36(11) ?
    C19 C20 H20 . . 119.8 ?
    C21 C20 H20 . . 119.8 ?
    C22 C21 C20 . . 119.42(10) ?
    C22 C21 H21 . . 120.3 ?
    C20 C21 H21 . . 120.3 ?
    C21 C22 C23 . . 120.83(10) ?
    C21 C22 H22 . . 119.6 ?
    C23 C22 H22 . . 119.6 ?
    C24 C23 C22 . . 119.93(11) ?
    C24 C23 H23 . . 120.0 ?
    C22 C23 H23 . . 120.0 ?
    O3 C24 C23 . . 125.15(10) ?
    O3 C24 C19 . . 115.95(9) ?
    C23 C24 C19 . . 118.90(10) ?
loop_
    _geom_torsion_atom_site_label_1
    _geom_torsion_atom_site_label_2
    _geom_torsion_atom_site_label_3
    _geom_torsion_atom_site_label_4
    _geom_torsion_site_symmetry_1
    _geom_torsion_site_symmetry_2
    _geom_torsion_site_symmetry_3
    _geom_torsion_site_symmetry_4
    _geom_torsion
    _geom_torsion_publ_flag
    C15 N1 C1 C2 . . . . -108.91(11) ?
    C11 N1 C1 C2 . . . . 62.11(12) ?
    C15 N1 C1 C6 . . . . 74.13(12) ?
    C11 N1 C1 C6 . . . . -114.85(10) ?
    C6 C1 C2 C3 . . . . 0.33(16) ?
    N1 C1 C2 C3 . . . . -176.61(9) ?
    C1 C2 C3 C4 . . . . 0.33(16) ?
    C2 C3 C4 C5 . . . . -0.75(16) ?
    C3 C4 C5 C6 . . . . 0.51(16) ?
    C7 O1 C6 C5 . . . . 0.33(14) ?
    C7 O1 C6 C1 . . . . 179.68(8) ?
    C4 C5 C6 O1 . . . . 179.49(9) ?
    C4 C5 C6 C1 . . . . 0.15(15) ?
    C2 C1 C6 O1 . . . . -179.96(9) ?
    N1 C1 C6 O1 . . . . -3.01(13) ?
    C2 C1 C6 C5 . . . . -0.57(15) ?
    N1 C1 C6 C5 . . . . 176.39(9) ?
    C6 O1 C7 C8 . . . . 173.66(8) ?
    C9 O2 C8 C7 . . . . 178.33(8) ?
    O1 C7 C8 O2 . . . . 75.03(10) ?
    C8 O2 C9 C10 . . . . 173.86(8) ?
    C24 O3 C10 C9 . . . . -171.74(8) ?
    O2 C9 C10 O3 . . . . -71.12(10) ?
    C15 N1 C11 C12 . . . . -133.07(10) ?
    C1 N1 C11 C12 . . . . 56.61(12) ?
    C13 O4 C12 C11 . . . . -76.49(11) ?
    N1 C11 C12 O4 . . . . 122.34(10) ?
    C12 O4 C13 C14 . . . . 125.90(9) ?
    C18 N2 C14 C13 . . . . 101.99(11) ?
    C19 N2 C14 C13 . . . . -80.22(11) ?
    O4 C13 C14 N2 . . . . -176.83(8) ?
    C1 N1 C15 O5 . . . . 6.14(15) ?
    C11 N1 C15 O5 . . . . -164.00(9) ?
    C1 N1 C15 C16 . . . . -173.30(9) ?
    C11 N1 C15 C16 . . . . 16.55(14) ?
    C17 O6 C16 C15 . . . . 171.97(8) ?
    O5 C15 C16 O6 . . . . -114.72(10) ?
    N1 C15 C16 O6 . . . . 64.74(12) ?
    C16 O6 C17 C18 . . . . 177.25(9) ?
    C19 N2 C18 O7 . . . . -7.04(15) ?
    C14 N2 C18 O7 . . . . 170.73(10) ?
    C19 N2 C18 C17 . . . . 175.37(9) ?
    C14 N2 C18 C17 . . . . -6.86(15) ?
    O6 C17 C18 O7 . . . . 130.66(10) ?
    O6 C17 C18 N2 . . . . -51.64(13) ?
    C18 N2 C19 C20 . . . . 103.13(12) ?
    C14 N2 C19 C20 . . . . -74.81(12) ?
    C18 N2 C19 C24 . . . . -78.59(12) ?
    C14 N2 C19 C24 . . . . 103.47(11) ?
    C24 C19 C20 C21 . . . . 1.14(16) ?
    N2 C19 C20 C21 . . . . 179.40(9) ?
    C19 C20 C21 C22 . . . . 0.11(16) ?
    C20 C21 C22 C23 . . . . -0.92(16) ?
    C21 C22 C23 C24 . . . . 0.48(16) ?
    C10 O3 C24 C23 . . . . 5.01(15) ?
    C10 O3 C24 C19 . . . . -175.35(9) ?
    C22 C23 C24 O3 . . . . -179.61(10) ?
    C22 C23 C24 C19 . . . . 0.76(15) ?
    C20 C19 C24 O3 . . . . 178.77(9) ?
    N2 C19 C24 O3 . . . . 0.50(13) ?
    C20 C19 C24 C23 . . . . -1.56(15) ?
    N2 C19 C24 C23 . . . . -179.83(9) ?
data_global
_journal_date_recd_electronic     2008-08-21
_journal_date_accepted     2008-09-18
_journal_name_full     'Acta Crystallographica, Section E'
_journal_year     2008
_journal_volume     64
_journal_issue     10
_journal_page_first     o2003
_journal_page_last     o2003
_journal_paper_category     QO
_journal_coeditor_code     PK2117
_publ_contact_author_name     'Prof. Gary L. N. Smith'
_publ_contact_author_address
;
Department of Chemistry
Point Loma Nazarene University
3900 Lomaland Dr., Rohr Science 305E
San Diego, CA 92106 USA
;
_publ_contact_author_email     garysmith@pointloma.edu
_publ_contact_author_fax     '1(619)8493452'
_publ_contact_author_phone     '1(619)8492956'
_publ_section_title
;\
6,7,9,10-Tetrahydro-16,22-ethanooxyethano-5,8,11,19-tetraoxa-16,22-\
diazadibenzo[<i>h</i>,<i>q</i>]cyclooctadecine-17,21-dione: a benzylannelated
macrobicyclic diamide
;
loop_
    _publ_author_name
    _publ_author_address
    'Smith, Gary L. N.'
;
Department of Chemistry
Point Loma Nazarene University
3900 Lomaland Dr., Rohr Science 305E
San Diego, CA 92106
USA
;
    'Lei, Yang'
;
Department of Chemistry and Biochemistry
University of Oklahoma
620 Parrington Oval, Room 208
Norman, OK 73019-3051
USA
;
    'Powell, Douglas R.'
;
Department of Chemistry and Biochemistry
University of Oklahoma
620 Parrington Oval, Room 208
Norman, OK 73019-3051
USA
;
    'Taylor, Richard W.'
;
Department of Chemistry and Biochemistry
University of Oklahoma
620 Parrington Oval, Room 208
Norman, OK 73019-3051
USA
;
