# Supplementary material for: 6,7,9,10-Tetra­hydro-16,22-ethano­oxyethano-5,8,11,19-tetra­oxa-16,22-diaza­dibenzo[h,q]cyclo­octa­decine-17,21-dione: a benzyl­annelated macrobicyclic diamide
Source: Acta Crystallogr Sect E Struct Rep Online. 2008 Sep 24;64(Pt 10):o2003. doi: 10.1107/S1600536808030067 (PMC2959315; doi:10.1107/S1600536808030067)
Supplement: Supplementary file 2 [file e-64-o2003-Isup2.hkl]

# 
# h,k,l, Fc-squared, Fo-squared, sigma(Fo-squared) and status flag 
# 
data_I
_shelx_title ' rt5063  in P2(1)/n' 
_shelx_refln_list_code          4 
_shelx_F_calc_maximum      147.47 
_exptl_crystal_F_000       968.00 
_reflns_d_resolution_high  0.8107 
 
loop_ 
 _symmetry_equiv_pos_as_xyz 
 'x, y, z' 
 '-x+1/2, y+1/2, -z+1/2' 
 '-x, -y, -z' 
 'x-1/2, -y-1/2, z-1/2' 
 
_cell_length_a    15.1250 
_cell_length_b     9.3901 
_cell_length_c    16.4460 
_cell_angle_alpha  90.000 
_cell_angle_beta  108.416 
_cell_angle_gamma  90.000 
 
_shelx_F_squared_multiplier     1.000 
 
loop_ 
 _refln_index_h 
 _refln_index_k 
 _refln_index_l 
 _refln_F_squared_calc 
 _refln_F_squared_meas 
 _refln_F_squared_sigma 
 _refln_observed_status 
   2   0   0     9180.64     8915.28    209.04 o 
   6   0   0      684.19      762.55     20.18 o 
   8   0   0       26.23       25.66      0.66 o 
  10   0   0       40.41       38.92      1.23 o 
  12   0   0      303.41      282.24      4.86 o 
  14   0   0      146.04      144.02      3.12 o 
  16   0   0       47.24       51.45      1.89 o 
   1   1   0      438.74      408.91      5.19 o 
   2   1   0     8133.10     7021.93     58.81 o 
   3   1   0      554.66      525.53      4.54 o 
   4   1   0     8219.89     8098.48     68.00 o 
   5   1   0      428.80      478.08      4.53 o 
   6   1   0     3168.63     3350.14     30.09 o 
   7   1   0     4415.78     4706.48     42.16 o 
   8   1   0        3.58        5.76      0.64 o 
   9   1   0       20.13       19.38      0.55 o 
  10   1   0      574.22      606.44      9.72 o 
  11   1   0       55.14       48.10      1.10 o 
  12   1   0      356.16      349.10      4.09 o 
  13   1   0      487.21      478.20      5.41 o 
  14   1   0        3.61        6.29      0.62 o 
  15   1   0      579.61      526.84      6.52 o 
  16   1   0       75.15       68.05      1.53 o 
  17   1   0      440.43      411.73      6.80 o 
   1   2   0      636.14      482.31      4.83 o 
   2   2   0    13992.96    12136.49    251.77 o 
   3   2   0     1119.91      973.95      8.32 o 
   4   2   0     1426.94     1382.78     11.75 o 
   5   2   0     1485.83     1565.46     11.83 o 
   6   2   0      838.21      898.91      7.30 o 
   7   2   0     2554.74     2717.20     24.52 o 
   8   2   0       26.51       23.75      0.58 o 
   9   2   0     1620.54     1510.88     13.90 o 
  10   2   0      944.42      925.82      9.49 o 
  11   2   0      659.98      729.25      7.68 o 
  12   2   0      117.16      104.33      1.69 o 
  13   2   0      732.25      693.87      7.49 o 
  14   2   0      869.24      896.34     10.34 o 
  15   2   0        2.03        3.20      0.72 o 
  16   2   0      124.60      124.05      2.39 o 
  17   2   0      104.18      102.34      2.00 o 
   1   3   0     1970.53     1858.35     16.74 o 
   2   3   0     8039.70     7814.60     65.78 o 
   3   3   0       10.59        5.57      0.25 o 
   4   3   0     5790.04     5701.62     47.89 o 
   5   3   0       63.96       81.34      0.93 o 
   6   3   0       51.03       38.04      0.73 o 
   7   3   0      291.25      282.01      2.55 o 
   8   3   0     1685.88     1792.01     14.36 o 
   9   3   0      484.76      484.62      8.85 o 
  10   3   0      314.86      338.51      3.33 o 
  11   3   0       33.94       35.04      2.06 o 
  12   3   0      439.28      441.31      4.97 o 
  13   3   0      324.73      290.70      3.62 o 
  14   3   0        9.93        5.12      0.66 o 
  15   3   0     2763.72     2856.81     27.88 o 
  16   3   0      234.51      252.25      3.46 o 
  17   3   0       25.87       23.57      1.09 o 
   0   4   0     1592.97     1697.95     20.38 o 
   1   4   0      341.02      354.86      3.19 o 
   2   4   0     4468.72     4838.23     38.53 o 
   3   4   0     3578.49     3856.74     32.40 o 
   4   4   0       14.87       15.45      0.65 o 
   5   4   0      247.56      217.34      2.12 o 
   6   4   0     1336.13     1427.18     12.22 o 
   7   4   0     2783.09     3045.15     24.24 o 
   8   4   0     1033.38     1007.45     14.15 o 
   9   4   0     1786.06     1858.56     17.26 o 
  10   4   0      524.09      534.07      5.85 o 
  11   4   0       21.06       22.70      0.94 o 
  12   4   0      561.28      548.58      6.63 o 
  13   4   0      631.15      664.63      7.92 o 
  14   4   0      153.58      162.43      2.71 o 
  15   4   0      132.51      140.34      2.54 o 
  16   4   0      104.86       98.37      2.13 o 
   1   5   0     3667.71     4035.42     33.89 o 
   2   5   0     1346.92     1392.49     11.90 o 
   3   5   0      831.12      898.26      7.82 o 
   4   5   0      142.07      181.45      1.84 o 
   5   5   0     1812.39     1992.63     18.03 o 
   6   5   0     1044.79     1070.29      9.91 o 
   7   5   0       28.28       31.86      0.79 o 
   8   5   0      651.41      619.53      6.03 o 
   9   5   0     1023.00     1051.58      9.89 o 
  10   5   0       93.15       84.69      1.37 o 
  11   5   0       38.75       37.50      1.77 o 
  12   5   0      743.77      756.00      8.83 o 
  13   5   0      207.01      199.91      3.09 o 
  14   5   0      296.75      291.97      4.15 o 
  15   5   0      546.27      551.42      6.95 o 
   0   6   0     1354.89     1414.66     17.19 o 
   1   6   0      412.62      444.55      4.06 o 
   2   6   0      101.03      115.99      1.42 o 
   3   6   0      122.76      128.94      1.55 o 
   4   6   0      155.68      166.09      3.70 o 
   5   6   0      474.61      444.04      4.65 o 
   6   6   0      281.59      237.48      3.59 o 
   7   6   0       63.69       53.69      1.06 o 
   8   6   0      102.21       93.25      1.52 o 
   9   6   0     4859.79     5030.10     44.86 o 
  10   6   0        2.73        4.29      0.53 o 
  11   6   0      313.34      302.10      3.72 o 
  12   6   0      343.91      342.37      4.56 o 
  13   6   0     1384.57     1445.74     16.09 o 
  14   6   0       36.99       37.57      1.52 o 
  15   6   0      367.11      388.31      6.05 o 
   1   7   0       63.94       75.83      1.11 o 
   2   7   0      779.57      797.41      7.52 o 
   3   7   0       22.99       15.62      0.56 o 
   4   7   0       32.65       26.80      0.68 o 
   5   7   0       53.68       47.22      1.07 o 
   6   7   0       90.87       80.70      1.26 o 
   7   7   0     1231.37     1235.35     12.43 o 
   8   7   0      714.23      698.50      7.39 o 
   9   7   0      119.28      112.01      1.67 o 
  10   7   0      140.35      146.77      2.04 o 
  11   7   0       11.17       17.47      0.79 o 
  12   7   0      169.25      172.64      2.80 o 
  13   7   0        7.94        8.44      0.83 o 
  14   7   0      143.79      158.21      2.79 o 
   0   8   0     3353.09     3435.38     46.72 o 
   1   8   0       29.03       33.23      0.85 o 
   2   8   0        1.55        0.44      0.41 o 
   3   8   0       27.57       30.77      0.93 o 
   4   8   0      577.54      548.67      5.45 o 
   5   8   0       71.87       56.64      1.07 o 
   6   8   0      484.06      448.03      5.50 o 
   7   8   0      309.80      327.00      4.30 o 
   8   8   0      101.87       89.36      1.77 o 
   9   8   0      221.40      250.57      3.29 o 
  10   8   0       13.79       20.37      0.93 o 
  11   8   0       95.92       96.82      1.85 o 
  12   8   0       51.38       62.54      1.65 o 
   1   9   0      215.02      209.41      3.30 o 
   2   9   0       67.15       91.62      1.90 o 
   3   9   0      170.12      138.38      2.48 o 
   4   9   0      298.32      273.83      4.09 o 
   5   9   0      359.81      352.19      5.03 o 
   6   9   0      110.90       78.58      2.08 o 
   7   9   0      786.65      738.62     11.01 o 
   8   9   0       73.81       76.68      1.99 o 
   9   9   0       16.90       18.19      1.20 o 
  10   9   0        1.74        1.14      0.70 o 
  11   9   0       11.37        9.54      0.89 o 
   0  10   0      794.17      820.87     14.93 o 
   1  10   0       21.37       14.28      0.96 o 
   2  10   0       89.35       84.67      1.93 o 
   3  10   0        2.25        2.85      0.71 o 
   4  10   0      201.38      186.66      3.59 o 
   5  10   0       18.42       10.79      1.09 o 
   6  10   0     1051.51     1120.47     16.13 o 
   7  10   0      240.64      283.05      5.06 o 
   8  10   0      506.81      579.80      9.80 o 
   1  11   0       28.83       32.74      1.32 o 
   2  11   0       26.65       29.77      1.28 o 
   3  11   0      137.50      150.11      2.86 o 
   4  11   0      528.91      538.63      7.46 o 
   5  11   0      100.11      101.14      2.59 o 
 -17   0   1      221.52      216.33      4.43 o 
 -15   0   1       96.17       76.03      2.23 o 
 -13   0   1       11.29        5.01      0.76 o 
 -11   0   1      219.10      272.13      4.62 o 
  -9   0   1     1323.31     1460.84     20.52 o 
  -7   0   1      159.66      150.82      2.18 o 
  -5   0   1      970.40      925.54     11.28 o 
  -3   0   1     1050.78     1050.85     13.04 o 
   1   0   1     5098.77     4537.88    141.39 o 
   3   0   1      273.52      264.71      5.15 o 
   5   0   1     3856.21     4020.30    102.82 o 
   7   0   1     2726.09     2964.18     53.67 o 
   9   0   1      983.93     1149.79     16.33 o 
  11   0   1       69.25       55.71      1.61 o 
  13   0   1      590.20      521.39      8.24 o 
  15   0   1      354.52      324.15      5.76 o 
  17   0   1       20.74       18.86      1.42 o 
 -17   1   1      376.29      383.10      5.22 o 
 -16   1   1      320.48      297.25      4.69 o 
 -15   1   1       77.68       82.44      1.63 o 
 -14   1   1       68.05       70.32      1.44 o 
 -13   1   1        0.13        0.95      0.47 o 
 -12   1   1       51.30       38.66      0.97 o 
 -11   1   1      394.81      395.56      4.46 o 
 -10   1   1        3.20        2.34      0.43 o 
  -9   1   1     1980.93     2157.94     19.64 o 
  -8   1   1     1764.35     1863.01     16.97 o 
  -7   1   1        0.18        0.67      0.45 o 
  -6   1   1      818.63      865.04      8.01 o 
  -5   1   1     5399.20     5543.11     46.44 o 
  -4   1   1     4627.77     4647.99     57.03 o 
  -3   1   1     1043.11     1038.02      8.82 o 
  -2   1   1     6901.05     6350.41     60.30 o 
  -1   1   1      347.81      354.75      3.52 o 
   0   1   1     7138.34     5940.05     56.04 o 
   1   1   1      509.81      533.13      4.38 o 
   2   1   1     7035.51     6609.41     67.37 o 
   3   1   1      585.49      615.53      6.63 o 
   4   1   1      125.44      125.92      1.24 o 
   5   1   1     4821.20     5069.67     45.33 o 
   6   1   1     1964.84     2115.43     21.53 o 
   7   1   1       52.73       52.24      1.00 o 
   8   1   1      657.03      713.41      6.77 o 
   9   1   1     1096.63     1092.57     11.00 o 
  10   1   1       59.38       71.49      2.31 o 
  11   1   1       45.23       39.88      0.95 o 
  12   1   1       45.26       54.74      1.17 o 
  13   1   1      202.04      187.48      2.59 o 
  14   1   1       24.54       16.67      0.82 o 
  15   1   1       70.25       57.35      1.36 o 
  16   1   1      165.31      154.16      2.46 o 
  17   1   1       42.36       39.80      1.59 o 
 -17   2   1       10.17        9.44      0.83 o 
 -16   2   1       64.82       62.67      1.64 o 
 -15   2   1       88.42       82.88      1.81 o 
 -14   2   1        0.01        1.68      0.62 o 
 -13   2   1       72.46       69.24      1.38 o 
 -12   2   1      398.43      397.77      4.57 o 
 -11   2   1      229.21      228.07      2.85 o 
 -10   2   1      782.35      773.84     12.39 o 
  -9   2   1      612.42      669.02      6.43 o 
  -8   2   1     2628.51     2739.21     24.76 o 
  -7   2   1     1034.22     1111.19      8.99 o 
  -6   2   1        6.32        6.28      0.29 o 
  -5   2   1      646.40      648.43      5.31 o 
  -4   2   1      654.18      643.11      5.58 o 
  -3   2   1     4271.90     4129.07     36.84 o 
  -1   2   1     1188.25     1131.28     10.16 o 
   0   2   1     1361.09     1346.57     11.39 o 
   1   2   1     1388.29     1358.54     10.89 o 
   2   2   1    21747.98    17571.79    356.80 o 
   3   2   1     3190.97     3120.05     24.73 o 
   4   2   1     1025.18     1021.53      7.76 o 
   5   2   1        3.57        5.40      0.31 o 
   6   2   1       39.33       35.61      0.64 o 
   7   2   1      498.05      551.54      5.29 o 
   8   2   1      520.24      510.03      4.98 o 
   9   2   1      577.84      620.50      6.02 o 
  10   2   1      652.26      630.38      7.26 o 
  11   2   1       13.22       11.06      0.61 o 
  12   2   1      143.75      140.96      2.07 o 
  13   2   1       80.13       59.79      1.30 o 
  14   2   1      247.54      250.59      3.30 o 
  15   2   1     1284.05     1291.95     14.54 o 
  16   2   1       30.66       31.26      1.28 o 
  17   2   1       75.70       77.28      1.73 o 
 -17   3   1       28.33       32.09      1.20 o 
 -16   3   1       36.30       30.29      1.12 o 
 -15   3   1       20.45       23.82      1.00 o 
 -14   3   1      186.41      178.84      2.60 o 
 -13   3   1      241.67      241.81      3.14 o 
 -12   3   1       99.86       85.91      1.54 o 
 -11   3   1      209.56      219.97      2.79 o 
 -10   3   1        0.73        0.91      0.32 o 
  -9   3   1       74.75       60.72      0.88 o 
  -8   3   1       45.76       55.37      0.79 o 
  -7   3   1      153.39      171.85      2.00 o 
  -6   3   1      239.45      245.97      2.39 o 
  -5   3   1      277.00      278.15      2.59 o 
  -4   3   1      597.60      663.91      5.78 o 
  -3   3   1      258.05      273.45      2.90 o 
  -2   3   1      643.43      598.48      5.51 o 
  -1   3   1     1150.64     1121.90      9.53 o 
   0   3   1      265.93      227.74      2.07 o 
   1   3   1      612.36      605.45      5.22 o 
   2   3   1       49.81       51.54      0.70 o 
   3   3   1        1.88        1.35      0.21 o 
   4   3   1      618.44      656.36      5.71 o 
   5   3   1      181.20      183.43      2.77 o 
   6   3   1       72.58       80.29      0.91 o 
   7   3   1      238.53      235.06      2.31 o 
   8   3   1        9.76       11.93      0.52 o 
   9   3   1       97.30       94.89      1.70 o 
  10   3   1      201.57      177.24      1.99 o 
  11   3   1       51.28       52.21      1.03 o 
  12   3   1        0.01        1.16      0.50 o 
  13   3   1       31.25       37.84      1.08 o 
  14   3   1      653.24      646.25      7.07 o 
  15   3   1       78.77      100.97      1.91 o 
  16   3   1       40.55       42.86      1.30 o 
 -16   4   1       16.37       17.87      1.08 o 
 -15   4   1      250.77      241.64      3.63 o 
 -14   4   1      573.78      598.65      7.30 o 
 -13   4   1      370.30      363.35      4.77 o 
 -12   4   1      259.46      263.39      3.64 o 
 -11   4   1     2055.20     2128.57     20.98 o 
 -10   4   1      708.54      717.37      6.96 o 
  -9   4   1      482.33      481.52      4.83 o 
  -8   4   1       32.50       26.13      0.73 o 
  -7   4   1      469.91      392.93      3.66 o 
  -6   4   1       73.86       75.34      0.93 o 
  -5   4   1      969.23      954.57      8.80 o 
  -4   4   1     1488.62     1558.66     14.47 o 
  -3   4   1      650.27      671.26      6.23 o 
  -2   4   1      779.94      749.65      8.16 o 
  -1   4   1     1143.97     1086.74      9.29 o 
   0   4   1       61.94       56.66      0.82 o 
   1   4   1     2051.20     2032.41     17.17 o 
   2   4   1     1762.16     1768.33     14.98 o 
   3   4   1        0.77        1.99      0.26 o 
   4   4   1      287.39      258.72      2.61 o 
   5   4   1      419.43      413.66      3.76 o 
   6   4   1      155.96      178.50      1.73 o 
   7   4   1     1190.25     1113.38      9.66 o 
   8   4   1        9.70       11.12      0.89 o 
   9   4   1        7.26        7.69      0.54 o 
  10   4   1        0.42        0.92      0.44 o 
  11   4   1     1878.69     1841.07     19.92 o 
  12   4   1       62.45       59.60      1.43 o 
  13   4   1      537.23      513.45      6.35 o 
  14   4   1       45.79       40.51      1.31 o 
  15   4   1      104.71       95.59      2.02 o 
  16   4   1        0.76        2.17      0.76 o 
 -16   5   1       36.60       37.30      1.38 o 
 -15   5   1       66.44       59.37      1.61 o 
 -14   5   1        1.13        1.08      0.63 o 
 -13   5   1       66.62       57.97      1.93 o 
 -12   5   1       21.37       21.02      0.96 o 
 -11   5   1      905.86      925.45      8.90 o 
 -10   5   1        0.10        1.17      0.43 o 
  -9   5   1       72.99       62.29      1.78 o 
  -8   5   1      187.59      170.07      2.21 o 
  -7   5   1      879.07      863.26     10.16 o 
  -6   5   1      105.24       99.50      1.31 o 
  -5   5   1      285.17      319.70      3.24 o 
  -4   5   1       93.50       81.19      1.08 o 
  -3   5   1      327.44      330.29      3.28 o 
  -2   5   1       93.47       96.82      1.09 o 
  -1   5   1     3941.34     4060.49     34.12 o 
   0   5   1     1464.84     1485.57     12.67 o 
   1   5   1     3696.64     3873.68     32.56 o 
   2   5   1        9.00       14.30      0.38 o 
   3   5   1       88.41       78.73      0.97 o 
   4   5   1        9.56        9.25      0.42 o 
   5   5   1      577.51      635.94      5.67 o 
   6   5   1      714.57      701.52      6.67 o 
   7   5   1     1195.13     1197.73     11.07 o 
   8   5   1        6.04        6.52      0.47 o 
   9   5   1      453.80      455.97      5.02 o 
  10   5   1      203.60      192.95      2.56 o 
  11   5   1        4.75        6.57      1.01 o 
  12   5   1       14.30       16.59      0.90 o 
  13   5   1       15.80       19.33      1.01 o 
  14   5   1        1.54        1.12      0.65 o 
  15   5   1       87.07       95.24      2.05 o 
 -15   6   1      103.50      104.40      2.86 o 
 -14   6   1      358.82      374.56      5.06 o 
 -13   6   1      168.71      155.02      2.63 o 
 -12   6   1        3.37        2.94      0.65 o 
 -11   6   1      171.56      177.35      2.32 o 
 -10   6   1      496.77      500.26      5.16 o 
  -9   6   1       55.17       49.29      2.07 o 
  -8   6   1      150.27      146.79      2.04 o 
  -7   6   1      520.49      523.45      5.60 o 
  -6   6   1       17.61       18.94      0.59 o 
  -5   6   1       90.82       87.79      1.36 o 
  -4   6   1     1461.69     1515.55     15.12 o 
  -3   6   1      858.49      902.03      8.40 o 
  -2   6   1      109.13      108.64      1.35 o 
  -1   6   1       32.51       39.31      0.65 o 
   0   6   1        1.80        3.12      0.45 o 
   1   6   1     1181.22     1294.83     11.14 o 
   2   6   1      217.59      224.55      2.23 o 
   3   6   1      249.06      265.87      2.78 o 
   4   6   1      439.32      442.40      6.11 o 
   5   6   1      602.44      636.80      6.12 o 
   6   6   1       39.76       39.57      0.91 o 
   7   6   1     1161.42     1160.93     11.67 o 
   8   6   1       19.96       22.21      0.73 o 
   9   6   1       40.51       40.18      0.97 o 
  10   6   1      141.18      134.67      2.04 o 
  11   6   1        1.17        4.04      0.63 o 
  12   6   1       21.78       23.06      1.35 o 
  13   6   1        1.43        1.07      0.64 o 
  14   6   1      231.69      230.62      3.53 o 
 -14   7   1       92.16       91.07      2.31 o 
 -13   7   1       28.36       26.65      1.33 o 
 -12   7   1      139.19      151.97      2.41 o 
 -11   7   1       97.39       86.86      1.69 o 
 -10   7   1       63.76       59.05      1.20 o 
  -9   7   1      130.48      109.90      1.77 o 
  -8   7   1        8.57        7.42      0.60 o 
  -7   7   1      705.65      711.96      7.45 o 
  -6   7   1       24.51       24.87      0.71 o 
  -5   7   1       37.65       28.37      0.72 o 
  -4   7   1        5.71        8.00      0.49 o 
  -3   7   1      689.69      724.30      6.91 o 
  -2   7   1      187.96      186.24      2.12 o 
  -1   7   1        2.38        2.12      0.34 o 
   0   7   1      787.47      814.07      8.20 o 
   1   7   1      138.08      141.37      1.71 o 
   2   7   1      103.79      106.78      1.41 o 
   3   7   1      237.67      242.10      2.65 o 
   4   7   1       93.18       97.93      1.37 o 
   5   7   1      746.52      753.11      7.22 o 
   6   7   1       21.99       16.02      0.68 o 
   7   7   1      891.96      896.59      9.49 o 
   8   7   1       78.14       75.30      1.29 o 
   9   7   1       50.12       50.70      1.08 o 
  10   7   1       21.53       26.17      0.85 o 
  11   7   1       68.38       67.40      1.44 o 
  12   7   1       64.50       63.27      1.56 o 
  13   7   1        1.51        4.20      0.74 o 
 -13   8   1       23.70       26.93      1.37 o 
 -12   8   1        3.62        5.54      0.72 o 
 -11   8   1      238.19      262.40      4.65 o 
 -10   8   1       19.67       16.47      0.87 o 
  -9   8   1       66.65       62.00      1.50 o 
  -8   8   1        2.64        1.49      0.78 o 
  -7   8   1      169.64      179.43      2.94 o 
  -6   8   1        6.15       10.83      0.71 o 
  -5   8   1       89.62       83.33      1.46 o 
  -4   8   1      121.22      121.67      1.81 o 
  -3   8   1        0.04        1.66      0.48 o 
  -2   8   1      647.20      620.43     11.22 o 
  -1   8   1       41.67       38.46      1.00 o 
   0   8   1        0.17        0.84      0.87 o 
   1   8   1        0.04        1.74      0.47 o 
   2   8   1      118.35      110.15      1.96 o 
   3   8   1       21.40       18.47      0.70 o 
   4   8   1       24.58       26.46      0.75 o 
   5   8   1      279.03      286.74      3.17 o 
   6   8   1      160.83      154.70      2.17 o 
   7   8   1      789.97      818.04      8.57 o 
   8   8   1       10.13        9.17      0.62 o 
   9   8   1        0.01        0.17      0.46 o 
  10   8   1        5.98        6.60      0.61 o 
  11   8   1      451.83      477.21      6.84 o 
  12   8   1        0.02       -0.55      0.74 o 
 -11   9   1        7.31        9.95      0.85 o 
 -10   9   1      660.07      718.78     12.25 o 
  -9   9   1      227.48      226.57      3.42 o 
  -8   9   1       17.59       14.32      0.93 o 
  -7   9   1      141.72      146.68      2.46 o 
  -6   9   1      192.98      192.41      3.17 o 
  -5   9   1      169.14      168.25      2.57 o 
  -4   9   1      199.24      202.55      2.91 o 
  -3   9   1      266.22      294.87      3.87 o 
  -2   9   1       69.11       66.95      1.42 o 
  -1   9   1       87.32       83.64      1.59 o 
   0   9   1       53.80       51.97      1.64 o 
   1   9   1      111.04      108.16      2.09 o 
   2   9   1      135.22      136.81      2.45 o 
   3   9   1       30.32       22.18      1.03 o 
   4   9   1        2.12        2.02      0.68 o 
   5   9   1     1251.39     1307.14     18.39 o 
   6   9   1      211.33      227.90      4.13 o 
   7   9   1      120.25      136.56      2.64 o 
   8   9   1      190.87      211.51      3.59 o 
   9   9   1      168.18      168.38      4.19 o 
  10   9   1      308.91      339.47      5.24 o 
  -9  10   1        2.85        2.90      0.96 o 
  -8  10   1      357.34      350.29      6.00 o 
  -7  10   1      586.42      652.49      9.98 o 
  -6  10   1        0.41        1.33      0.81 o 
  -5  10   1      164.14      162.38      3.30 o 
  -4  10   1        4.97        7.35      0.82 o 
  -3  10   1       88.55       94.00      2.04 o 
  -2  10   1      749.56      759.59      9.87 o 
  -1  10   1      223.88      220.10      3.56 o 
   0  10   1       36.16       36.05      1.25 o 
   1  10   1       11.23       13.86      0.98 o 
   2  10   1      722.39      733.28      9.55 o 
   3  10   1       48.78       48.14      1.45 o 
   4  10   1       11.03       13.87      1.00 o 
   5  10   1      319.45      325.04      5.52 o 
   6  10   1       63.64       67.91      3.29 o 
   7  10   1      239.97      242.80      5.04 o 
   8  10   1       21.80       25.33      1.94 o 
  -5  11   1        0.16        0.15      0.86 o 
  -4  11   1        0.39        1.72      0.78 o 
  -3  11   1       82.44       94.99      2.16 o 
  -2  11   1        8.76        8.69      1.12 o 
  -1  11   1       36.80       44.36      1.48 o 
   0  11   1        2.27        5.51      0.82 o 
   1  11   1        2.66        1.15      0.86 o 
   2  11   1       23.35       22.13      1.16 o 
   3  11   1       43.56       50.46      1.61 o 
   4  11   1        1.42        1.69      0.88 o 
   5  11   1        4.19        3.47      1.42 o 
 -18   0   2      108.76      110.34      3.61 o 
 -16   0   2      297.88      324.60      5.83 o 
 -14   0   2       12.06       14.80      1.08 o 
 -12   0   2      417.91      434.63      6.94 o 
 -10   0   2     2266.38     2390.05     33.17 o 
  -8   0   2      457.37      522.01      8.60 o 
  -6   0   2     7065.01     7254.40     86.29 o 
  -4   0   2       36.00       23.63      0.46 o 
  -2   0   2     7498.46     7357.02     87.94 o 
   0   0   2     8066.53     6977.91    129.99 o 
   2   0   2      468.05      468.69      5.72 o 
   4   0   2      508.15      618.56      7.61 o 
   6   0   2     3208.38     3466.37     41.28 o 
   8   0   2       16.97       11.62      0.52 o 
  10   0   2     2178.44     2201.51     36.51 o 
  12   0   2       25.84       20.02      1.13 o 
  14   0   2      114.51      103.05      2.55 o 
  16   0   2       20.65       16.65      1.74 o 
 -18   1   2       63.85       65.99      1.80 o 
 -17   1   2       39.14       34.76      1.30 o 
 -16   1   2       80.54       84.41      1.86 o 
 -15   1   2       49.15       43.32      1.18 o 
 -14   1   2       10.61       10.32      0.71 o 
 -13   1   2        6.75        7.33      0.60 o 
 -12   1   2        0.30        3.38      0.86 o 
 -11   1   2       79.88       75.93      1.79 o 
 -10   1   2       34.65       36.07      0.86 o 
  -9   1   2       12.61       11.47      0.45 o 
  -8   1   2      293.51      293.85      3.02 o 
  -7   1   2      189.10      181.74      1.71 o 
  -6   1   2      259.09      245.19      2.31 o 
  -5   1   2     3298.73     3402.20     30.51 o 
  -4   1   2     1124.28     1162.68      9.93 o 
  -3   1   2    12881.73    11785.75     92.87 o 
  -2   1   2     8357.42     7409.81     72.42 o 
  -1   1   2      629.00      599.51      5.15 o 
   0   1   2      834.80      801.07      6.88 o 
   1   1   2     8531.38     7837.63     72.96 o 
   2   1   2     2435.80     2331.47     18.42 o 
   3   1   2     7211.58     6944.56     58.58 o 
   4   1   2     4630.78     4704.69     39.55 o 
   5   1   2      128.40      131.87      1.34 o 
   6   1   2      701.80      729.74      6.38 o 
   7   1   2      336.47      322.16      3.06 o 
   8   1   2       99.72      100.13      1.30 o 
   9   1   2      175.02      205.59      2.53 o 
  10   1   2      153.88      150.05      2.04 o 
  11   1   2        0.02        1.34      0.43 o 
  12   1   2      160.38      167.70      2.34 o 
  13   1   2       57.67       55.05      1.24 o 
  14   1   2      137.09      132.82      2.12 o 
  15   1   2        0.94        0.89      0.56 o 
  16   1   2       50.87       52.36      1.37 o 
 -17   2   2        0.43        0.22      0.60 o 
 -16   2   2       85.48       89.55      1.95 o 
 -15   2   2      185.72      165.70      2.74 o 
 -14   2   2      362.85      346.90      4.75 o 
 -13   2   2       14.40       13.66      1.00 o 
 -12   2   2      748.98      755.04      8.00 o 
 -11   2   2      200.82      179.78      2.37 o 
 -10   2   2      169.92      163.47      3.48 o 
  -9   2   2       69.59       61.57      0.92 o 
  -8   2   2     1793.75     1890.76     16.10 o 
  -7   2   2        1.41        3.08      0.33 o 
  -6   2   2      147.84      141.21      1.42 o 
  -5   2   2     4226.15     4345.47     34.17 o 
  -4   2   2     6551.52     6259.45     53.43 o 
  -3   2   2     2215.43     2270.28     27.28 o 
  -2   2   2      673.28      634.60      6.06 o 
  -1   2   2    16377.43    13960.91    192.46 o 
   0   2   2     2706.26     2455.11     22.76 o 
   1   2   2     1923.62     1882.38     15.85 o 
   2   2   2     8296.34     7747.36     61.46 o 
   3   2   2    11673.32    11247.38     94.73 o 
   4   2   2     1560.01     1539.35     12.25 o 
   5   2   2      339.15      344.84      2.95 o 
   6   2   2      228.72      241.52      2.18 o 
   7   2   2      709.77      717.11      7.25 o 
   8   2   2       91.34       91.37      1.24 o 
   9   2   2       15.51       17.41      0.88 o 
  10   2   2       25.19       27.82      1.51 o 
  11   2   2      110.38      107.21      1.69 o 
  12   2   2      515.42      492.58      6.00 o 
  13   2   2      134.27      138.68      2.12 o 
  14   2   2      168.78      169.63      2.50 o 
  15   2   2        0.09        0.20      0.63 o 
  16   2   2      668.73      661.55      8.11 o 
 -17   3   2       61.04       71.39      1.66 o 
 -16   3   2       74.47       70.34      1.58 o 
 -15   3   2       83.43       77.37      1.80 o 
 -14   3   2      276.74      254.38      3.33 o 
 -13   3   2     1519.09     1492.33     14.93 o 
 -12   3   2      512.26      519.53      5.71 o 
 -11   3   2      203.91      209.08      2.68 o 
 -10   3   2       14.20       22.58      0.62 o 
  -9   3   2     1434.09     1488.35     12.04 o 
  -8   3   2      719.59      731.78      7.90 o 
  -7   3   2      515.37      539.82      5.39 o 
  -6   3   2     1367.88     1458.96     12.46 o 
  -5   3   2     1975.19     2138.78     18.11 o 
  -4   3   2      960.57      900.15      8.23 o 
  -3   3   2     3701.05     3680.44     33.39 o 
  -2   3   2     2768.40     2730.49     24.33 o 
  -1   3   2     1890.32     1845.42     15.73 o 
   0   3   2     1033.96     1028.01      8.75 o 
   1   3   2     2990.16     2952.19     23.54 o 
   2   3   2     1372.71     1371.08     11.63 o 
   3   3   2     5785.21     5883.61     46.55 o 
   4   3   2      227.66      267.87      5.67 o 
   5   3   2       48.68       67.26      0.83 o 
   6   3   2      362.04      385.67      3.54 o 
   7   3   2      343.02      364.08      3.66 o 
   8   3   2       40.27       33.16      0.66 o 
   9   3   2       17.95       17.74      0.55 o 
  10   3   2      249.75      252.25      2.82 o 
  11   3   2      173.89      175.43      2.19 o 
  12   3   2      594.77      589.27      6.38 o 
  13   3   2       25.31       28.00      0.99 o 
  14   3   2        1.88        1.08      0.57 o 
  15   3   2      203.48      194.10      2.82 o 
  16   3   2      263.28      282.05      3.77 o 
 -17   4   2        0.77        2.39      0.77 o 
 -16   4   2       26.09       33.53      1.29 o 
 -15   4   2       46.48       55.41      1.51 o 
 -14   4   2        3.43        2.65      0.65 o 
 -13   4   2        6.27        5.72      0.70 o 
 -12   4   2      653.59      642.58      7.59 o 
 -11   4   2       56.78       57.47      1.11 o 
 -10   4   2      968.82      978.84      9.26 o 
  -9   4   2        8.69       12.65      0.60 o 
  -8   4   2      526.46      488.36      5.21 o 
  -7   4   2      150.51      199.57      2.29 o 
  -6   4   2     3767.91     3777.79     33.73 o 
  -5   4   2       14.04       15.33      0.72 o 
  -3   4   2      404.03      426.40      4.07 o 
  -2   4   2      581.13      524.23      4.62 o 
  -1   4   2      430.85      447.93      3.99 o 
   0   4   2      961.46     1062.68      9.10 o 
   1   4   2      302.89      295.68      2.70 o 
   2   4   2        2.37        4.52      0.27 o 
   3   4   2      183.47      201.17      1.95 o 
   4   4   2      119.53       93.98      1.07 o 
   5   4   2      165.54      189.28      1.96 o 
   6   4   2      915.80      899.92      7.40 o 
   7   4   2       76.11       59.26      0.94 o 
   8   4   2      409.64      378.00      3.87 o 
   9   4   2        5.84        6.29      0.81 o 
  10   4   2      104.18      111.82      1.72 o 
  11   4   2       59.10       63.16      1.50 o 
  12   4   2      774.21      779.00      9.03 o 
  13   4   2      306.92      312.73      4.56 o 
  14   4   2        0.00        0.02      0.63 o 
  15   4   2        1.28        2.49      0.73 o 
 -16   5   2       88.02       84.32      1.98 o 
 -15   5   2      184.92      194.68      3.16 o 
 -14   5   2        3.68        3.30      0.67 o 
 -13   5   2      755.58      768.70      9.03 o 
 -12   5   2      101.20       97.48      1.73 o 
 -11   5   2      254.28      238.89      2.83 o 
 -10   5   2      151.19      158.41      2.05 o 
  -9   5   2      255.34      248.63      3.02 o 
  -8   5   2       35.27       38.71      2.19 o 
  -7   5   2        0.78        1.14      0.36 o 
  -6   5   2       14.95       21.11      0.62 o 
  -5   5   2      875.94      866.88      8.07 o 
  -4   5   2      735.80      803.00      7.48 o 
  -3   5   2     1741.50     1850.83     16.69 o 
  -2   5   2      134.75      120.82      1.29 o 
  -1   5   2       61.33       61.55      1.27 o 
   0   5   2       72.26       62.95      0.85 o 
   1   5   2     3563.78     3833.67     32.20 o 
   2   5   2      132.71      132.99      1.41 o 
   3   5   2     1585.91     1645.24     14.03 o 
   4   5   2      280.97      301.52      2.86 o 
   5   5   2      782.89      841.23      7.39 o 
   6   5   2       54.69       52.08      1.11 o 
   7   5   2      440.79      421.60      4.25 o 
   8   5   2      111.37      109.86      1.64 o 
   9   5   2       53.66       48.87      1.06 o 
  10   5   2      195.35      197.03      2.62 o 
  11   5   2       11.92       13.85      0.83 o 
  12   5   2      180.68      173.03      2.74 o 
  13   5   2       10.45        7.66      0.76 o 
  14   5   2       58.96       58.54      1.56 o 
  15   5   2        0.11        2.22      0.73 o 
 -15   6   2       72.22       78.52      2.15 o 
 -14   6   2       15.49       14.13      1.11 o 
 -13   6   2       67.48       70.34      1.65 o 
 -12   6   2      354.22      369.18      4.10 o 
 -11   6   2       44.81       44.95      1.05 o 
 -10   6   2       12.91       11.08      0.68 o 
  -9   6   2        1.10        0.20      0.44 o 
  -8   6   2      144.97      151.18      2.07 o 
  -7   6   2        8.09        7.38      0.48 o 
  -6   6   2        0.74        1.33      0.37 o 
  -5   6   2       26.76       27.13      0.74 o 
  -4   6   2      255.43      214.09      2.64 o 
  -3   6   2        6.58        7.08      0.66 o 
  -2   6   2        2.79        7.40      0.39 o 
  -1   6   2      193.19      166.35      1.74 o 
   0   6   2        1.40        1.08      0.25 o 
   1   6   2      359.00      373.50      3.48 o 
   2   6   2       86.20       68.53      0.97 o 
   3   6   2        3.80        2.78      0.62 o 
   4   6   2        6.32        7.47      0.43 o 
   5   6   2      377.40      406.07      4.09 o 
   6   6   2        4.87        7.72      0.48 o 
   7   6   2      330.30      313.18      3.85 o 
   8   6   2       72.94       68.91      1.19 o 
   9   6   2       20.92       27.28      0.94 o 
  10   6   2       23.43       24.03      0.87 o 
  11   6   2      172.11      173.55      2.70 o 
  12   6   2        3.67        5.33      0.70 o 
  13   6   2        5.69        3.36      0.69 o 
  14   6   2      172.36      188.09      4.10 o 
 -14   7   2       19.86       25.65      1.37 o 
 -13   7   2      124.75      137.49      2.55 o 
 -12   7   2      155.12      167.95      2.87 o 
 -11   7   2      626.50      618.13      6.87 o 
 -10   7   2        0.05       -0.26      0.54 o 
  -9   7   2      317.85      288.43      4.47 o 
  -8   7   2       30.88       29.93      0.99 o 
  -7   7   2        1.66        3.29      0.54 o 
  -6   7   2      167.28      166.93      2.24 o 
  -5   7   2      371.98      401.60      5.70 o 
  -4   7   2      160.70      152.88      2.04 o 
  -3   7   2      220.32      216.17      2.64 o 
  -2   7   2      854.14      869.59      8.87 o 
  -1   7   2      367.60      380.89      3.84 o 
   0   7   2        0.48        0.06      0.33 o 
   1   7   2      209.80      194.43      2.34 o 
   2   7   2      193.91      185.75      2.12 o 
   3   7   2        2.01        1.55      0.35 o 
   4   7   2       32.68       26.07      0.69 o 
   5   7   2       11.28        7.42      0.49 o 
   6   7   2        0.01        1.59      0.53 o 
   7   7   2       69.54       75.53      1.26 o 
   8   7   2       77.69       74.79      1.29 o 
   9   7   2      191.63      173.45      2.42 o 
  10   7   2       10.88       12.14      0.74 o 
  11   7   2       48.77       48.19      1.30 o 
  12   7   2      251.03      258.47      3.74 o 
  13   7   2      197.47      198.42      3.27 o 
 -13   8   2        1.74        0.54      0.72 o 
 -12   8   2        1.11        3.85      0.69 o 
 -11   8   2      139.86      130.36      2.20 o 
 -10   8   2      189.70      203.79      3.64 o 
  -9   8   2       94.97       76.37      1.67 o 
  -8   8   2       40.19       36.31      1.35 o 
  -7   8   2      263.58      267.99      3.66 o 
  -6   8   2       91.94       93.56      1.59 o 
  -5   8   2      375.07      339.25      3.95 o 
  -4   8   2        0.24       -0.06      0.43 o 
  -3   8   2      175.57      165.26      2.22 o 
  -2   8   2       67.61       72.62      1.40 o 
  -1   8   2        1.51        2.75      0.66 o 
   0   8   2        0.31        1.34      0.47 o 
   1   8   2       84.10       78.86      1.45 o 
   2   8   2        1.14        3.62      0.56 o 
   3   8   2        0.13        1.60      0.57 o 
   4   8   2      163.74      153.53      2.11 o 
   5   8   2       63.17       68.54      1.29 o 
   6   8   2       50.92       43.65      1.50 o 
   7   8   2      212.81      176.24      2.66 o 
   8   8   2        9.51        8.90      0.74 o 
   9   8   2        0.71        1.62      0.59 o 
  10   8   2       18.37       19.24      0.96 o 
  11   8   2      155.27      163.54      3.02 o 
  12   8   2        0.01       -0.51      0.68 o 
 -11   9   2       36.22       39.91      1.35 o 
 -10   9   2      113.23      121.75      2.33 o 
  -9   9   2      412.85      392.55      5.19 o 
  -8   9   2      155.89      166.84      2.71 o 
  -7   9   2      179.85      181.71      2.84 o 
  -6   9   2       30.17       33.34      1.12 o 
  -5   9   2      306.20      298.58      3.95 o 
  -4   9   2      151.76      142.26      2.28 o 
  -3   9   2       13.11       13.97      0.81 o 
  -2   9   2       87.07       87.97      1.65 o 
  -1   9   2        4.30        5.51      0.60 o 
   0   9   2       75.05       75.85      1.50 o 
   1   9   2       22.68       18.98      0.84 o 
   2   9   2        0.63       -0.04      0.53 o 
   3   9   2     1325.99     1303.06     14.32 o 
   4   9   2       49.67       36.01      1.10 o 
   5   9   2       33.61       35.44      1.19 o 
   6   9   2      155.97      176.33      2.95 o 
   7   9   2     1038.59     1052.58     13.42 o 
   8   9   2       19.69       16.66      1.09 o 
   9   9   2      133.05      141.42      2.79 o 
  10   9   2      234.91      257.53      4.46 o 
  -9  10   2      155.96      187.75      3.86 o 
  -8  10   2      104.75      103.33      2.60 o 
  -7  10   2       84.34       91.16      2.40 o 
  -6  10   2       66.23       66.64      1.96 o 
  -5  10   2        9.12       11.63      0.94 o 
  -4  10   2       71.10       72.03      1.78 o 
  -3  10   2       42.13       36.89      1.40 o 
  -2  10   2       68.42       68.75      1.72 o 
  -1  10   2       50.74       50.17      1.59 o 
   0  10   2       52.48       41.13      1.34 o 
   1  10   2       17.90       15.95      1.00 o 
   2  10   2        2.50        4.17      0.75 o 
   3  10   2      133.06      116.81      2.53 o 
   4  10   2      386.44      357.03      5.21 o 
   5  10   2      132.59      115.14      2.67 o 
   6  10   2      447.97      471.84      7.54 o 
   7  10   2       29.33       26.23      1.46 o 
   8  10   2        1.80        6.03      1.00 o 
  -5  11   2       34.97       41.91      1.67 o 
  -4  11   2       57.94       53.03      1.63 o 
  -3  11   2       17.57       19.52      1.15 o 
  -2  11   2      172.74      171.41      3.11 o 
  -1  11   2       44.58       51.69      1.79 o 
   0  11   2       17.13       19.63      1.12 o 
   1  11   2       28.84       26.75      1.25 o 
   2  11   2       34.13       29.90      1.29 o 
   3  11   2       30.39       33.90      1.36 o 
   4  11   2       36.25       52.43      1.83 o 
 -17   0   3      224.82      214.89      6.37 o 
 -15   0   3       21.03       15.30      1.15 o 
 -13   0   3       71.92       67.51      4.93 o 
 -11   0   3     2142.99     2332.11     42.05 o 
  -9   0   3      156.16      159.06      2.38 o 
  -7   0   3        6.24        7.60      0.40 o 
  -5   0   3     7921.83     8223.14     95.44 o 
  -3   0   3     1623.62     1769.82     22.67 o 
  -1   0   3      118.70      100.06      1.48 o 
   1   0   3     7732.33     7547.21     96.51 o 
   3   0   3     9676.86     9774.43    116.54 o 
   5   0   3     1365.75     1516.62     18.27 o 
   7   0   3      779.56      834.74     10.34 o 
   9   0   3     1021.17     1099.69     15.69 o 
  11   0   3      227.56      239.45     11.25 o 
  13   0   3       46.06       56.01      1.79 o 
  15   0   3        0.10        0.82      0.80 o 
 -18   1   3        0.03        0.78      0.73 o 
 -17   1   3       27.43       22.87      1.11 o 
 -16   1   3        6.81        9.29      0.81 o 
 -15   1   3      184.46      178.77      2.62 o 
 -14   1   3       61.49       59.97      1.32 o 
 -13   1   3       25.44       28.17      1.00 o 
 -12   1   3      220.67      230.65      3.64 o 
 -11   1   3     1099.53     1093.30     16.30 o 
 -10   1   3       76.98       69.19      1.22 o 
  -9   1   3     1223.03     1309.55     12.10 o 
  -8   1   3        0.95        2.25      0.29 o 
  -7   1   3     3292.20     3508.33     27.81 o 
  -6   1   3      144.77      124.34      1.52 o 
  -5   1   3     3859.64     3893.32     32.72 o 
  -4   1   3     7791.29     7464.42     67.94 o 
  -3   1   3      895.82      864.46      7.15 o 
  -2   1   3     1731.02     1644.69     13.61 o 
  -1   1   3     5132.92     4928.42     44.69 o 
   0   1   3      309.28      311.56      2.72 o 
   1   1   3     2835.93     2751.11     23.24 o 
   2   1   3    17167.34    15148.50    238.71 o 
   3   1   3     9418.54     9346.81     78.64 o 
   4   1   3       18.40       21.99      0.53 o 
   5   1   3     3397.08     3574.08     30.00 o 
   6   1   3     1882.39     2013.50     17.08 o 
   7   1   3     2804.61     2927.77     25.59 o 
   8   1   3      425.76      402.34      5.49 o 
   9   1   3      783.54      797.79     10.46 o 
  10   1   3      512.51      479.07      6.35 o 
  11   1   3        0.27        2.47      0.47 o 
  12   1   3       38.18       40.63      1.04 o 
  13   1   3      173.01      162.52      2.36 o 
  14   1   3      113.93      114.53      2.49 o 
  15   1   3      186.96      192.17      2.80 o 
  16   1   3        0.09       -0.09      0.59 o 
 -18   2   3       16.90       17.70      1.03 o 
 -17   2   3       50.02       44.24      1.30 o 
 -16   2   3       80.16       76.03      1.90 o 
 -15   2   3      182.32      181.41      2.92 o 
 -14   2   3        1.52        2.12      0.61 o 
 -13   2   3        0.04        0.59      0.48 o 
 -12   2   3       64.38       62.56      1.25 o 
 -11   2   3      181.36      168.72      3.26 o 
 -10   2   3        3.82        7.83      0.70 o 
  -9   2   3     3424.70     3698.84     31.11 o 
  -8   2   3        4.64        3.12      0.33 o 
  -7   2   3     7055.81     7118.76     55.91 o 
  -6   2   3       15.23       13.28      0.35 o 
  -5   2   3     1307.84     1328.08     11.33 o 
  -4   2   3     1176.33     1194.00     10.38 o 
  -3   2   3     4410.51     4235.61     35.65 o 
  -2   2   3      997.38      984.86      8.44 o 
  -1   2   3      275.52      262.94      2.86 o 
   0   2   3     2760.07     2676.80     20.34 o 
   1   2   3     5086.82     4725.79     37.73 o 
   2   2   3       16.70       21.23      1.30 o 
   3   2   3      739.75      727.39      5.92 o 
   4   2   3      179.17      173.87      1.58 o 
   5   2   3     5297.89     5446.60     40.73 o 
   6   2   3       12.24       16.10      0.34 o 
   7   2   3     1273.05     1329.90     11.44 o 
   8   2   3      595.54      635.22      6.12 o 
   9   2   3       63.63       66.23      1.07 o 
  10   2   3      122.21      119.94      1.77 o 
  11   2   3       74.94       72.97      1.34 o 
  12   2   3      135.97      128.29      1.97 o 
  13   2   3       70.63       69.83      1.43 o 
  14   2   3       37.14       40.43      1.15 o 
  15   2   3       82.36       72.58      1.74 o 
  16   2   3       31.89       27.34      1.11 o 
 -17   3   3       22.94       25.41      1.09 o 
 -16   3   3      135.56      137.28      2.29 o 
 -15   3   3        2.24        2.40      0.60 o 
 -14   3   3      133.74      131.48      2.11 o 
 -13   3   3       96.15      103.01      1.77 o 
 -12   3   3       48.68       47.02      1.12 o 
 -11   3   3        3.63        4.69      0.96 o 
 -10   3   3      651.01      718.42      6.45 o 
  -9   3   3      503.23      522.20      4.79 o 
  -8   3   3        3.53        4.45      0.37 o 
  -7   3   3       10.76       12.61      0.44 o 
  -6   3   3     8739.73     9164.85     84.31 o 
  -5   3   3      127.04       96.86      1.42 o 
  -4   3   3      563.91      584.61      5.45 o 
  -3   3   3       12.72        8.15      0.41 o 
  -2   3   3     1123.43     1110.08      9.47 o 
  -1   3   3      246.95      231.26      2.49 o 
   0   3   3       73.96       76.19      1.60 o 
   1   3   3      137.82      141.91      1.38 o 
   2   3   3     1087.98     1150.82      9.23 o 
   3   3   3      355.94      383.81      3.44 o 
   4   3   3     9161.10     9449.55     79.51 o 
   5   3   3       19.87       24.61      0.52 o 
   6   3   3      103.77       92.56      1.50 o 
   7   3   3        7.03        7.70      0.58 o 
   8   3   3     1287.48     1364.82     12.54 o 
   9   3   3      154.08      154.64      1.85 o 
  10   3   3      196.64      182.94      2.21 o 
  11   3   3       31.51       32.36      0.86 o 
  12   3   3      130.09      118.50      1.90 o 
  13   3   3      470.33      493.29      5.56 o 
  14   3   3       50.47       52.82      1.32 o 
  15   3   3        0.47        0.49      0.60 o 
  16   3   3      100.98      114.41      2.32 o 
 -17   4   3       26.61       35.94      1.37 o 
 -16   4   3        7.46        7.79      1.37 o 
 -15   4   3       39.90       40.20      1.32 o 
 -14   4   3        1.50        1.73      0.62 o 
 -13   4   3     1321.15     1348.28     14.98 o 
 -12   4   3       26.82       24.97      0.88 o 
 -11   4   3      221.55      208.67      2.51 o 
 -10   4   3      101.28       93.87      1.41 o 
  -9   4   3      151.51      140.79      1.92 o 
  -8   4   3      274.41      273.12      2.89 o 
  -7   4   3      248.79      300.02      3.09 o 
  -6   4   3        1.69        4.14      1.23 o 
  -5   4   3      606.31      585.74      5.54 o 
  -4   4   3      300.78      319.20      3.55 o 
  -3   4   3     1571.49     1503.66     13.59 o 
  -2   4   3       81.32       74.52      1.46 o 
  -1   4   3      357.96      359.73      3.26 o 
   0   4   3      346.76      347.48      3.14 o 
   1   4   3     2917.94     2844.75     22.71 o 
   2   4   3       97.78       92.53      1.03 o 
   3   4   3     1590.69     1601.87     12.82 o 
   4   4   3      141.25      154.36      1.60 o 
   5   4   3       33.20       22.09      0.61 o 
   6   4   3        0.31        0.66      0.26 o 
   7   4   3      831.03      779.97     13.30 o 
   8   4   3      793.89      795.39      7.59 o 
   9   4   3        2.89        4.11      0.41 o 
  10   4   3      335.42      355.14      4.09 o 
  11   4   3     2662.46     2721.72     28.96 o 
  12   4   3        0.09        1.03      0.58 o 
  13   4   3      501.47      508.26      6.31 o 
  14   4   3      207.08      210.15      3.25 o 
  15   4   3      198.10      217.35      3.40 o 
 -16   5   3        0.00        1.58      0.72 o 
 -15   5   3      131.68      137.37      2.52 o 
 -14   5   3      117.55      122.05      2.64 o 
 -13   5   3       57.07       51.45      1.58 o 
 -12   5   3      144.13      136.36      1.95 o 
 -11   5   3      108.94      110.53      1.65 o 
 -10   5   3       14.80       11.14      0.66 o 
  -9   5   3       76.75       65.02      1.21 o 
  -8   5   3        2.03        2.82      0.75 o 
  -7   5   3     1833.74     1926.08     17.72 o 
  -6   5   3     1183.16     1276.04     11.72 o 
  -5   5   3      521.56      545.64      5.67 o 
  -4   5   3     1761.65     1807.63     17.68 o 
  -3   5   3      902.70      920.86      8.49 o 
  -2   5   3       43.85       38.91      1.08 o 
  -1   5   3      324.22      352.31      3.23 o 
   0   5   3       78.00       71.14      0.88 o 
   1   5   3       20.46       18.92      0.39 o 
   2   5   3     1019.43     1072.47      9.26 o 
   3   5   3       23.90       37.41      0.62 o 
   4   5   3      863.62      927.64      7.61 o 
   5   5   3      477.40      525.00      4.49 o 
   6   5   3       55.32       59.36      1.19 o 
   7   5   3      527.53      516.13      5.90 o 
   8   5   3        2.76        2.39      0.55 o 
   9   5   3       12.74       12.87      0.66 o 
  10   5   3        0.22        0.59      0.46 o 
  11   5   3       28.55       29.45      1.05 o 
  12   5   3        0.05        1.27      0.73 o 
  13   5   3       92.41       95.52      1.95 o 
  14   5   3        1.14        0.26      0.64 o 
 -15   6   3        0.07       -0.15      0.75 o 
 -14   6   3       46.63       56.25      1.91 o 
 -13   6   3       45.69       52.12      1.47 o 
 -12   6   3       69.91       72.48      1.52 o 
 -11   6   3       85.60       84.58      1.75 o 
 -10   6   3       16.79       17.10      0.87 o 
  -9   6   3      861.29      851.53      9.73 o 
  -8   6   3     2083.69     2205.12     21.60 o 
  -7   6   3      629.09      641.64      6.22 o 
  -6   6   3       66.80       65.34      1.17 o 
  -5   6   3      324.01      327.15      4.20 o 
  -4   6   3     2353.45     2247.94     29.98 o 
  -3   6   3      362.96      408.74      4.04 o 
  -2   6   3      656.08      614.14      5.84 o 
  -1   6   3      139.27      146.91      1.69 o 
   0   6   3      976.80      991.61      8.62 o 
   1   6   3      645.65      669.10      5.63 o 
   2   6   3      699.74      647.34      7.59 o 
   3   6   3      207.20      198.55      2.04 o 
   4   6   3        8.78        6.27      0.44 o 
   5   6   3      493.62      453.74      4.22 o 
   6   6   3      274.90      258.15      2.83 o 
   7   6   3       10.13       11.21      0.60 o 
   8   6   3      649.90      645.85      6.85 o 
   9   6   3       38.12       40.07      1.02 o 
  10   6   3       11.30       12.55      0.72 o 
  11   6   3        9.26        6.65      0.69 o 
  12   6   3       38.13       31.09      1.13 o 
  13   6   3        0.05        0.95      0.64 o 
  14   6   3        8.55       10.47      1.05 o 
 -14   7   3        0.10        0.80      0.72 o 
 -13   7   3      268.86      272.99      4.03 o 
 -12   7   3        8.88        7.91      0.72 o 
 -11   7   3       77.73       78.41      1.73 o 
 -10   7   3       31.79       29.81      1.08 o 
  -9   7   3      199.04      177.10      2.72 o 
  -8   7   3        1.44        3.50      0.70 o 
  -7   7   3        1.21        1.85      0.72 o 
  -6   7   3      113.11      113.64      1.72 o 
  -5   7   3       62.36       63.28      1.67 o 
  -4   7   3      651.70      658.44      9.27 o 
  -3   7   3        3.28        1.81      0.40 o 
  -2   7   3      388.10      386.70      4.26 o 
  -1   7   3       82.48       78.97      1.29 o 
   0   7   3       13.43       10.83      0.54 o 
   1   7   3      215.44      186.51      3.42 o 
   2   7   3      711.72      686.51     11.23 o 
   3   7   3      194.08      193.74      2.41 o 
   4   7   3        5.09        5.05      0.47 o 
   5   7   3      439.57      406.46      4.17 o 
   6   7   3       64.21       55.90      1.04 o 
   7   7   3      358.46      335.38      3.61 o 
   8   7   3      214.66      198.41      2.63 o 
   9   7   3      521.61      535.65      5.92 o 
  10   7   3       72.27       70.83      1.54 o 
  11   7   3        1.35        3.71      0.61 o 
  12   7   3        0.26        1.39      0.71 o 
 -13   8   3        0.25        1.28      0.68 o 
 -12   8   3        1.14        1.40      0.61 o 
 -11   8   3      141.92      145.22      2.63 o 
 -10   8   3       89.54       85.19      1.81 o 
  -9   8   3        0.74        0.67      0.58 o 
  -8   8   3      259.50      246.77      3.49 o 
  -7   8   3        0.28        0.66      0.53 o 
  -6   8   3      481.19      480.01      5.35 o 
  -5   8   3      589.14      578.76      6.27 o 
  -4   8   3      142.68      141.70      2.02 o 
  -3   8   3      124.28      109.65      1.68 o 
  -2   8   3      507.26      491.51      5.80 o 
  -1   8   3        0.15        0.43      0.45 o 
   0   8   3       18.15       15.15      0.72 o 
   1   8   3       17.09       17.43      0.76 o 
   2   8   3      107.44      102.09      1.72 o 
   3   8   3      166.12      150.57      2.24 o 
   4   8   3       11.15       11.29      0.71 o 
   5   8   3      283.55      291.03      3.79 o 
   6   8   3       23.79       16.69      0.82 o 
   7   8   3       49.28       48.12      1.24 o 
   8   8   3        9.82        5.85      0.66 o 
   9   8   3        7.15        3.75      0.65 o 
  10   8   3       55.62       75.30      1.66 o 
  11   8   3        1.02        0.92      0.73 o 
 -11   9   3      460.34      490.87      6.46 o 
 -10   9   3      206.59      218.15      3.38 o 
  -9   9   3       20.45       18.93      1.03 o 
  -8   9   3       15.79       17.48      0.97 o 
  -7   9   3      597.20      605.17      7.29 o 
  -6   9   3       44.61       45.86      1.17 o 
  -5   9   3      479.82      490.90      5.96 o 
  -4   9   3       61.23       59.93      1.44 o 
  -3   9   3        0.04        0.55      0.53 o 
  -2   9   3        6.11        6.57      0.65 o 
  -1   9   3      190.02      198.97      2.85 o 
   0   9   3        2.18        3.80      0.92 o 
   1   9   3       30.66       38.91      1.12 o 
   2   9   3      216.19      216.97      3.03 o 
   3   9   3      357.23      338.56      4.32 o 
   4   9   3      384.74      396.65      4.94 o 
   5   9   3      192.10      205.94      3.28 o 
   6   9   3       21.79       19.59      1.00 o 
   7   9   3       67.98       62.93      1.61 o 
   8   9   3        0.18        0.42      0.60 o 
   9   9   3       18.70       15.80      0.94 o 
  -9  10   3        0.41        0.26      0.72 o 
  -8  10   3      115.97      121.50      2.50 o 
  -7  10   3       74.35       75.00      1.87 o 
  -6  10   3       89.91       96.47      2.11 o 
  -5  10   3        1.13        0.71      0.58 o 
  -4  10   3       78.17       73.45      1.61 o 
  -3  10   3       71.61       73.43      1.60 o 
  -2  10   3      360.83      351.21      4.57 o 
  -1  10   3       37.87       36.28      1.14 o 
   0  10   3      248.80      242.63      3.71 o 
   1  10   3        3.22        2.85      0.77 o 
   2  10   3       41.13       36.00      1.30 o 
   3  10   3       59.31       69.93      1.73 o 
   4  10   3       74.30       77.40      2.10 o 
   5  10   3      237.92      251.78      4.54 o 
   6  10   3       43.91       40.64      1.84 o 
   7  10   3      340.18      378.55      6.36 o 
  -5  11   3       46.64       43.93      1.93 o 
  -4  11   3       95.37       96.71      2.19 o 
  -3  11   3        6.32        8.33      0.91 o 
  -2  11   3        0.53        1.09      0.72 o 
  -1  11   3      156.30      148.88      2.83 o 
   0  11   3       28.99       34.27      2.68 o 
   1  11   3       90.02      101.05      2.23 o 
   2  11   3        5.68        5.64      0.83 o 
   3  11   3        4.49        6.47      0.88 o 
   4  11   3      343.97      372.74      6.28 o 
 -18   0   4       86.91       85.78      3.11 o 
 -16   0   4        0.84        0.58      0.79 o 
 -14   0   4       23.25       22.28      1.38 o 
 -12   0   4      152.69      159.25      3.15 o 
 -10   0   4       70.72       80.52      1.87 o 
  -8   0   4      499.99      575.74      6.54 o 
  -6   0   4      220.04      234.29      2.87 o 
  -4   0   4      634.17      612.61      8.93 o 
  -2   0   4     4812.24     4269.88     62.85 o 
   0   0   4     3465.95     3119.08     71.16 o 
   2   0   4      664.17      664.16     10.29 o 
   4   0   4      144.16      166.36      2.34 o 
   6   0   4       57.77       77.69      1.37 o 
   8   0   4     1130.45     1130.03     16.04 o 
  10   0   4      359.90      397.22      6.32 o 
  12   0   4      559.93      583.23      9.04 o 
  14   0   4        0.29        1.53      0.80 o 
  16   0   4       56.96       59.66      2.54 o 
 -18   1   4      160.10      158.33      2.85 o 
 -17   1   4       16.29       16.79      1.01 o 
 -16   1   4       31.99       28.07      1.24 o 
 -15   1   4      127.07      122.81      2.04 o 
 -14   1   4      780.05      791.66      8.48 o 
 -13   1   4       10.07        8.84      0.62 o 
 -12   1   4      149.00      136.66      1.99 o 
 -11   1   4        2.24        1.68      0.56 o 
 -10   1   4      319.95      308.00      3.24 o 
  -9   1   4     1324.75     1443.44     11.12 o 
  -8   1   4        3.17        6.47      0.80 o 
  -7   1   4      255.28      288.79      2.73 o 
  -6   1   4      432.75      429.36      3.67 o 
  -5   1   4      628.04      635.93      5.26 o 
  -4   1   4      441.27      406.75      3.40 o 
  -3   1   4      311.83      305.24      2.74 o 
  -2   1   4      209.48      198.41      2.17 o 
  -1   1   4      248.74      223.37      1.91 o 
   0   1   4      654.47      635.28      5.87 o 
   1   1   4      453.91      433.69      3.78 o 
   2   1   4        4.67       10.79      0.42 o 
   3   1   4      379.66      381.13      3.41 o 
   4   1   4      386.20      375.25      3.39 o 
   5   1   4     1186.74     1329.09     11.37 o 
   6   1   4      729.02      778.27      6.83 o 
   7   1   4     1185.02     1305.09     11.25 o 
   8   1   4        0.12        1.03      0.36 o 
   9   1   4      348.87      375.72      4.20 o 
  10   1   4      131.75      124.70      2.48 o 
  11   1   4       24.88       31.47      0.91 o 
  12   1   4       55.21       46.85      1.14 o 
  13   1   4        8.39       10.42      0.71 o 
  14   1   4      104.81      104.38      2.04 o 
  15   1   4        1.12        0.15      0.62 o 
  16   1   4       52.50       49.14      1.49 o 
 -18   2   4        8.82        8.84      0.83 o 
 -17   2   4       61.04       60.56      1.50 o 
 -16   2   4        2.41        4.33      1.06 o 
 -15   2   4      349.32      342.42      4.64 o 
 -14   2   4       39.98       34.66      1.15 o 
 -13   2   4        6.76        9.25      0.73 o 
 -12   2   4      448.71      442.62      5.78 o 
 -11   2   4        5.04        5.84      0.54 o 
 -10   2   4       42.31       40.55      0.91 o 
  -9   2   4      363.00      363.94      3.22 o 
  -8   2   4     2860.50     3007.73     23.85 o 
  -7   2   4     4411.07     4731.63     37.27 o 
  -6   2   4     2314.77     2444.19     19.37 o 
  -5   2   4     1374.82     1437.18     12.25 o 
  -4   2   4      832.12      875.45      7.14 o 
  -3   2   4     2613.64     2713.46     21.61 o 
  -2   2   4        0.00        1.62      0.48 o 
  -1   2   4     1232.54     1151.41     15.76 o 
   0   2   4      317.34      311.93      2.77 o 
   1   2   4     2265.81     2306.21     19.41 o 
   2   2   4      227.62      256.16      2.83 o 
   3   2   4        0.04        3.76      0.68 o 
   4   2   4     3405.10     3528.46     34.44 o 
   5   2   4      733.50      744.03      6.10 o 
   6   2   4     2511.90     2658.85     21.07 o 
   7   2   4        8.34        7.86      0.46 o 
   8   2   4      204.51      213.62      2.38 o 
   9   2   4       12.72       12.94      0.61 o 
  10   2   4      127.39      126.02      1.85 o 
  11   2   4      115.52      133.43      1.98 o 
  12   2   4      183.16      179.51      2.50 o 
  13   2   4        3.33        2.37      0.56 o 
  14   2   4        2.72        3.30      0.61 o 
  15   2   4      261.21      278.36      4.54 o 
 -17   3   4        0.25        0.89      0.64 o 
 -16   3   4      105.72      109.44      2.19 o 
 -15   3   4        0.00        1.02      0.56 o 
 -14   3   4        3.14        1.73      0.55 o 
 -13   3   4        1.67        1.29      0.55 o 
 -12   3   4      123.64      136.43      1.89 o 
 -11   3   4      916.76      964.47      8.51 o 
 -10   3   4      130.34      131.00      1.70 o 
  -9   3   4     1455.62     1546.46     14.24 o 
  -8   3   4      363.17      390.75      3.65 o 
  -7   3   4      108.01      107.66      1.31 o 
  -6   3   4      889.46      975.12      8.46 o 
  -5   3   4     1373.65     1494.43     12.74 o 
  -4   3   4     2223.00     2290.26     25.37 o 
  -3   3   4       33.07       35.53      0.55 o 
  -2   3   4       32.74       38.22      0.56 o 
  -1   3   4      224.30      232.29      2.31 o 
   0   3   4      303.09      289.60      2.48 o 
   1   3   4      203.59      190.46      1.80 o 
   2   3   4     1627.85     1630.90     13.81 o 
   3   3   4      813.45      889.88      7.68 o 
   4   3   4      897.64      981.66      8.47 o 
   5   3   4      771.39      722.60      6.81 o 
   6   3   4      543.82      513.93      4.65 o 
   7   3   4     1258.56     1311.06     22.13 o 
   8   3   4        7.88       13.45      0.57 o 
   9   3   4      725.79      720.26      6.48 o 
  10   3   4       66.65       60.27      1.42 o 
  11   3   4      442.31      436.67      4.54 o 
  12   3   4       47.12       42.86      1.01 o 
  13   3   4       45.70       48.06      1.23 o 
  14   3   4       26.82       29.57      1.32 o 
  15   3   4       69.22       67.19      1.93 o 
 -17   4   4       38.91       41.16      1.45 o 
 -16   4   4      579.26      621.41      7.71 o 
 -15   4   4       21.30       24.10      1.07 o 
 -14   4   4      427.13      410.14      5.32 o 
 -13   4   4      375.06      361.25      4.33 o 
 -12   4   4       37.25       39.24      1.61 o 
 -11   4   4        6.37        7.79      0.73 o 
 -10   4   4     1525.76     1546.45     15.37 o 
  -9   4   4      750.53      744.19      7.69 o 
  -8   4   4      494.57      479.11      4.73 o 
  -7   4   4       58.53       42.59      0.97 o 
  -6   4   4      234.69      221.92      2.36 o 
  -5   4   4      132.20      116.59      1.54 o 
  -4   4   4        1.23        5.07      0.31 o 
  -3   4   4      370.67      398.57      3.59 o 
  -2   4   4       89.60      104.71      1.55 o 
  -1   4   4        0.70        2.62      0.63 o 
   0   4   4     1167.99     1249.07     10.12 o 
   1   4   4      181.59      188.61      1.72 o 
   2   4   4       32.85       16.91      0.56 o 
   3   4   4      315.83      320.40      3.09 o 
   4   4   4      601.11      566.51      5.05 o 
   5   4   4       20.15       28.48      0.84 o 
   6   4   4     1813.27     1757.65     15.03 o 
   7   4   4        4.91        6.41      0.44 o 
   8   4   4     1253.79     1188.78     12.02 o 
   9   4   4       59.79       53.46      1.01 o 
  10   4   4       66.32       64.36      1.39 o 
  11   4   4       41.50       45.79      1.24 o 
  12   4   4      228.64      215.50      3.17 o 
  13   4   4        7.03        9.21      0.80 o 
  14   4   4       45.01       48.75      1.62 o 
  15   4   4        1.51        0.13      0.75 o 
 -16   5   4       64.56       60.00      1.92 o 
 -15   5   4        0.05       -0.46      0.71 o 
 -14   5   4      383.56      366.50      4.98 o 
 -13   5   4       57.57       63.47      1.41 o 
 -12   5   4      299.88      309.22      3.52 o 
 -11   5   4      207.55      194.45      2.60 o 
 -10   5   4      538.57      548.94      5.95 o 
  -9   5   4      405.46      413.40      4.59 o 
  -8   5   4     2005.28     2162.41     24.57 o 
  -7   5   4      264.92      264.75      5.24 o 
  -6   5   4       14.51       11.47      0.56 o 
  -5   5   4       69.20       78.34      1.08 o 
  -4   5   4     1123.33     1189.07     10.90 o 
  -3   5   4      485.21      504.29      4.82 o 
  -2   5   4      417.13      445.46      4.02 o 
  -1   5   4       32.21       34.21      0.55 o 
   0   5   4        9.98       14.23      0.37 o 
   1   5   4      180.94      206.76      1.92 o 
   2   5   4      961.89      966.12      7.87 o 
   3   5   4       97.83       79.85      0.94 o 
   4   5   4        1.00        0.96      0.27 o 
   5   5   4        1.84        3.55      0.32 o 
   6   5   4     1546.78     1631.24     14.97 o 
   7   5   4       12.46       16.39      0.65 o 
   8   5   4        0.12        1.22      0.63 o 
   9   5   4      665.11      634.42      6.75 o 
  10   5   4      259.35      253.45      3.33 o 
  11   5   4       15.11       11.27      0.80 o 
  12   5   4        2.58        2.30      0.71 o 
  13   5   4       17.15       17.52      1.09 o 
  14   5   4        8.63        8.68      0.96 o 
 -15   6   4       36.65       43.96      1.65 o 
 -14   6   4       14.73       15.54      1.02 o 
 -13   6   4       32.13       26.74      1.13 o 
 -12   6   4       85.27       80.93      1.75 o 
 -11   6   4       16.19       12.94      0.84 o 
 -10   6   4      175.75      158.10      2.51 o 
  -9   6   4      333.96      335.66      4.34 o 
  -8   6   4       88.94       80.24      1.55 o 
  -7   6   4      276.58      271.64      3.23 o 
  -6   6   4      926.97      903.96      9.25 o 
  -5   6   4       22.46       17.38      0.62 o 
  -4   6   4       79.31       85.26      1.31 o 
  -3   6   4      339.81      355.75      6.20 o 
  -2   6   4        0.02        0.73      0.48 o 
  -1   6   4      177.61      156.68      1.95 o 
   0   6   4       22.76       30.40      0.68 o 
   1   6   4        9.94       12.25      0.43 o 
   2   6   4       92.63       91.13      1.13 o 
   3   6   4       65.47       59.10      0.81 o 
   4   6   4      814.37      800.99      7.06 o 
   5   6   4       55.00       61.88      1.02 o 
   6   6   4       30.74       31.05      0.82 o 
   7   6   4      114.30      100.08      1.57 o 
   8   6   4       47.34       47.68      1.08 o 
   9   6   4      382.62      353.46      4.12 o 
  10   6   4        0.71        1.60      0.52 o 
  11   6   4        9.09        9.25      0.87 o 
  12   6   4       28.08       30.63      1.31 o 
  13   6   4      360.98      378.09      8.46 o 
 -14   7   4      158.89      161.80      2.89 o 
 -13   7   4       23.89       25.49      1.06 o 
 -12   7   4      197.88      181.29      2.94 o 
 -11   7   4       31.49       27.67      1.09 o 
 -10   7   4      151.44      141.71      2.40 o 
  -9   7   4       15.71       14.16      0.84 o 
  -8   7   4      309.47      282.55      5.20 o 
  -7   7   4       20.20       14.16      0.70 o 
  -6   7   4      260.21      248.52      3.04 o 
  -5   7   4      336.50      307.45      3.87 o 
  -4   7   4      516.39      529.75      6.02 o 
  -3   7   4      938.66      907.02      9.28 o 
  -2   7   4       51.43       56.30      1.05 o 
  -1   7   4      164.32      166.33      2.44 o 
   0   7   4       49.64       57.84      1.04 o 
   1   7   4      496.08      510.43      5.41 o 
   2   7   4      456.16      472.40      5.08 o 
   3   7   4        7.39        3.65      0.71 o 
   4   7   4        3.18        5.55      0.86 o 
   5   7   4      273.05      235.62      3.45 o 
   6   7   4      505.49      466.19      5.60 o 
   7   7   4       74.84       76.20      2.00 o 
   8   7   4       38.93       40.88      1.14 o 
   9   7   4       27.49       26.38      1.06 o 
  10   7   4      213.33      204.68      4.48 o 
  11   7   4        0.00        0.46      0.74 o 
  12   7   4       44.84       42.00      1.75 o 
 -13   8   4       20.28       24.21      1.10 o 
 -12   8   4       39.51       36.64      1.32 o 
 -11   8   4       15.06       20.57      1.04 o 
 -10   8   4       33.18       33.98      1.17 o 
  -9   8   4       10.10       10.64      0.81 o 
  -8   8   4      200.46      197.96      2.98 o 
  -7   8   4      240.24      247.91      3.44 o 
  -6   8   4      415.83      417.33      4.75 o 
  -5   8   4        5.29        6.39      0.57 o 
  -4   8   4      306.27      292.03      3.49 o 
  -3   8   4       29.41       28.74      0.92 o 
  -2   8   4     1775.21     1795.85     19.32 o 
  -1   8   4       16.90       18.58      0.82 o 
   0   8   4      954.70      919.66     10.23 o 
   1   8   4      941.62      936.07     10.40 o 
   2   8   4      194.16      212.51      2.90 o 
   3   8   4        1.34        1.73      0.69 o 
   4   8   4       58.58       51.70      1.19 o 
   5   8   4      470.38      485.60      5.86 o 
   6   8   4       26.20       28.87      0.97 o 
   7   8   4      261.82      249.47      3.61 o 
   8   8   4       47.71       47.53      1.25 o 
   9   8   4       86.67       76.28      1.92 o 
  10   8   4       34.66       35.46      1.38 o 
  11   8   4       95.18       91.48      2.24 o 
 -11   9   4        1.02        0.41      0.81 o 
 -10   9   4        0.41        0.56      0.65 o 
  -9   9   4        7.48        7.91      0.78 o 
  -8   9   4      109.69      108.46      2.06 o 
  -7   9   4       53.88       56.56      1.43 o 
  -6   9   4      776.61      795.41      8.48 o 
  -5   9   4      305.75      314.80      4.14 o 
  -4   9   4       21.14       17.36      1.29 o 
  -3   9   4      720.61      716.94      8.28 o 
  -2   9   4      409.35      425.02      5.23 o 
  -1   9   4        4.91        4.21      0.62 o 
   0   9   4      345.34      334.40      4.71 o 
   1   9   4      604.30      592.52      7.69 o 
   2   9   4       69.23       69.24      1.48 o 
   3   9   4      137.34      128.81      2.12 o 
   4   9   4      115.85      114.31      1.97 o 
   5   9   4        0.10        1.07      0.60 o 
   6   9   4       57.39       58.29      1.54 o 
   7   9   4       65.16       70.88      2.09 o 
   8   9   4       24.34       24.80      1.22 o 
   9   9   4        1.28        2.38      0.78 o 
  -9  10   4      120.71      134.47      2.49 o 
  -8  10   4       27.84       29.88      1.26 o 
  -7  10   4       13.73       13.85      0.99 o 
  -6  10   4        0.31        0.94      0.68 o 
  -5  10   4       10.91       12.08      0.85 o 
  -4  10   4        0.81        1.82      0.79 o 
  -3  10   4        2.27        2.60      0.62 o 
  -2  10   4       12.41       11.20      0.84 o 
  -1  10   4      123.32      129.24      2.21 o 
   0  10   4       75.41       75.76      1.61 o 
   1  10   4       81.82       81.23      1.67 o 
   2  10   4        5.18        7.53      0.73 o 
   3  10   4       76.53       73.49      1.59 o 
   4  10   4       44.48       49.91      1.43 o 
   5  10   4        0.03        0.03      0.65 o 
   6  10   4       37.85       43.33      2.18 o 
   7  10   4       81.73       92.42      3.23 o 
  -5  11   4       52.01       59.11      2.14 o 
  -4  11   4       54.81       64.02      1.77 o 
  -3  11   4       29.72       31.83      1.31 o 
  -2  11   4        1.21        2.48      0.75 o 
  -1  11   4       12.09       11.32      0.98 o 
   0  11   4       24.23       28.47      1.26 o 
   1  11   4      174.37      175.48      3.56 o 
   2  11   4       27.12       27.23      2.24 o 
   3  11   4       14.42       15.90      1.23 o 
 -17   0   5       31.18       30.60      1.56 o 
 -15   0   5      157.76      144.02      6.01 o 
 -13   0   5      548.82      558.18      9.06 o 
 -11   0   5     2441.52     2423.92     33.70 o 
  -9   0   5     1161.51     1104.57     12.19 o 
  -7   0   5     1944.66     1999.07     21.44 o 
  -5   0   5     3798.36     3941.11     79.99 o 
  -3   0   5      886.76      894.30     10.83 o 
  -1   0   5       71.59       62.39      0.92 o 
   1   0   5     1967.62     2071.02     28.96 o 
   3   0   5     3657.40     3754.38     57.98 o 
   5   0   5      281.08      369.32      4.81 o 
   7   0   5     1514.96     1499.58     18.22 o 
   9   0   5       28.47       36.55      1.25 o 
  11   0   5      295.94      302.06      5.16 o 
  13   0   5      154.29      149.44      4.50 o 
  15   0   5       25.86       26.36      1.80 o 
 -18   1   5       46.83       42.86      1.46 o 
 -17   1   5        5.76        5.17      0.77 o 
 -16   1   5        3.09        3.72      0.69 o 
 -15   1   5       19.74       17.49      0.88 o 
 -14   1   5      310.73      325.70      4.08 o 
 -13   1   5        3.30        4.52      1.27 o 
 -12   1   5       32.09       41.54      1.06 o 
 -11   1   5      265.53      272.28      3.26 o 
 -10   1   5        1.37        4.10      0.45 o 
  -9   1   5        4.24        5.38      0.56 o 
  -8   1   5       15.13        7.33      0.33 o 
  -7   1   5     4974.77     5242.19     41.53 o 
  -5   1   5     1159.96     1161.41     10.19 o 
  -4   1   5      582.95      615.71      5.17 o 
  -3   1   5     3383.27     3347.10     26.66 o 
  -2   1   5     2465.32     2428.48     20.02 o 
  -1   1   5     6125.40     5904.20     49.91 o 
   0   1   5      147.08      151.53      1.55 o 
   1   1   5     1503.01     1491.36     18.77 o 
   2   1   5      307.48      291.52      2.66 o 
   3   1   5     2424.52     2533.27     21.35 o 
   4   1   5     1034.42     1093.15      9.40 o 
   5   1   5     1320.26     1442.14     12.33 o 
   6   1   5       12.45       21.87      0.53 o 
   7   1   5      662.60      710.67      6.33 o 
   8   1   5      456.35      448.67      5.67 o 
   9   1   5        7.84        5.62      0.54 o 
  10   1   5        0.47        0.46      0.43 o 
  11   1   5       18.80       23.55      0.95 o 
  12   1   5       29.08       28.89      0.95 o 
  13   1   5       44.65       35.64      1.18 o 
  14   1   5        0.55        2.03      0.64 o 
  15   1   5        7.33        7.23      0.89 o 
 -18   2   5      134.42      131.58      2.33 o 
 -17   2   5       12.35       11.18      0.87 o 
 -16   2   5        3.25        4.47      0.66 o 
 -15   2   5       60.89       55.78      1.47 o 
 -14   2   5       82.71       83.60      1.75 o 
 -13   2   5       23.64       21.11      0.94 o 
 -12   2   5       80.87       70.63      1.47 o 
 -11   2   5      348.49      334.76      4.42 o 
 -10   2   5       88.12       78.64      1.71 o 
  -9   2   5      491.78      531.12      4.57 o 
  -8   2   5       57.41       35.78      0.64 o 
  -7   2   5      411.40      393.37      3.41 o 
  -6   2   5      348.46      356.36      3.29 o 
  -5   2   5      179.99      169.28      1.59 o 
  -4   2   5      131.19      145.82      2.41 o 
  -3   2   5      246.62      249.88      2.18 o 
  -2   2   5      203.93      177.07      2.32 o 
  -1   2   5      265.35      258.48      2.42 o 
   0   2   5     1025.02     1051.52      8.97 o 
   1   2   5      640.48      639.12      5.54 o 
   2   2   5      300.05      333.10      3.01 o 
   3   2   5     1497.40     1544.17     13.13 o 
   4   2   5     2278.55     2324.32     19.65 o 
   5   2   5      956.88      955.75      7.76 o 
   6   2   5      111.59      124.41      1.31 o 
   7   2   5      201.78      186.44      4.03 o 
   8   2   5       47.80       54.01      0.99 o 
   9   2   5      275.08      270.85      4.52 o 
  10   2   5       12.99       11.66      0.66 o 
  11   2   5        0.60        1.60      0.50 o 
  12   2   5      614.81      615.33      7.45 o 
  13   2   5       52.40       50.69      1.37 o 
  14   2   5        8.62       12.61      0.91 o 
  15   2   5        5.55        5.62      0.90 o 
 -17   3   5       32.61       31.78      1.17 o 
 -16   3   5      756.91      788.63      8.54 o 
 -15   3   5       82.28       78.65      1.61 o 
 -14   3   5      175.31      165.22      2.45 o 
 -13   3   5      694.10      684.00      8.18 o 
 -12   3   5     2331.83     2454.13     22.11 o 
 -11   3   5      484.31      484.15      4.59 o 
 -10   3   5      500.68      511.56      5.07 o 
  -9   3   5      878.31      861.69      7.63 o 
  -8   3   5      227.90      244.05      2.43 o 
  -7   3   5      163.14      192.84      1.96 o 
  -6   3   5       75.48       77.26      1.25 o 
  -5   3   5     2573.26     2895.29     34.43 o 
  -4   3   5      872.67      920.44      7.95 o 
  -3   3   5     1296.10     1281.11     13.55 o 
  -2   3   5        0.01        0.67      0.50 o 
  -1   3   5     9891.55     9863.92     83.38 o 
   0   3   5      132.83      131.61      1.41 o 
   1   3   5        2.72        1.91      0.30 o 
   2   3   5     2037.04     2093.33     16.72 o 
   3   3   5     1021.72     1129.97      9.16 o 
   4   3   5     1391.65     1491.83     12.04 o 
   5   3   5      500.92      544.96      4.61 o 
   6   3   5      757.10      745.49      6.60 o 
   7   3   5      671.83      679.70      6.52 o 
   8   3   5     1661.68     1611.34     23.81 o 
   9   3   5       52.83       51.42      1.32 o 
  10   3   5       16.19       12.49      1.01 o 
  11   3   5      755.68      742.21      7.88 o 
  12   3   5      165.68      152.40      2.50 o 
  13   3   5       19.12       16.12      1.34 o 
  14   3   5       62.33       60.92      1.78 o 
  15   3   5       56.95       56.06      1.80 o 
 -17   4   5      201.30      189.84      3.66 o 
 -16   4   5      192.87      183.30      3.06 o 
 -15   4   5        2.17        3.49      0.69 o 
 -14   4   5      197.98      193.55      2.77 o 
 -13   4   5       33.90       31.16      1.02 o 
 -12   4   5      279.49      271.76      3.14 o 
 -11   4   5      447.77      445.12      4.98 o 
 -10   4   5      178.50      171.08      2.26 o 
  -9   4   5     1474.90     1512.90     14.97 o 
  -8   4   5        2.82        2.66      0.51 o 
  -7   4   5        2.06        3.15      0.33 o 
  -6   4   5       38.88       42.18      0.99 o 
  -5   4   5     4923.37     5161.92     46.60 o 
  -4   4   5      100.95      143.41      1.47 o 
  -3   4   5      117.25      100.13      1.22 o 
  -2   4   5      429.50      463.85      4.46 o 
  -1   4   5       25.01       27.58      0.57 o 
   0   4   5       49.57       72.18      0.94 o 
   1   4   5      208.26      200.44      1.94 o 
   2   4   5      199.09      243.41      2.32 o 
   3   4   5     1055.08     1111.76      9.57 o 
   4   4   5       23.88       23.49      0.50 o 
   5   4   5       56.33       50.21      0.85 o 
   6   4   5        1.33        1.37      0.30 o 
   7   4   5      336.57      349.21      3.61 o 
   8   4   5      946.14      954.07      9.03 o 
   9   4   5       14.41       16.79      0.65 o 
  10   4   5       36.65       43.42      1.17 o 
  11   4   5       45.78       58.21      1.60 o 
  12   4   5      165.09      147.61      2.79 o 
  13   4   5       59.43       60.16      1.73 o 
  14   4   5        7.42        8.76      0.96 o 
 -16   5   5      455.23      457.19      7.79 o 
 -15   5   5      244.64      229.51      4.03 o 
 -14   5   5       34.69       35.51      1.28 o 
 -13   5   5       18.71       18.13      0.98 o 
 -12   5   5     1165.95     1228.40     15.46 o 
 -11   5   5      187.77      182.12      2.77 o 
 -10   5   5      159.44      145.14      2.32 o 
  -9   5   5      279.75      287.20      3.76 o 
  -8   5   5      249.23      236.59      2.88 o 
  -7   5   5        0.10        0.42      0.35 o 
  -6   5   5        0.70        1.63      0.49 o 
  -5   5   5      459.84      399.92      4.34 o 
  -4   5   5        2.44        6.08      0.52 o 
  -3   5   5      316.27      354.28      3.84 o 
  -2   5   5      287.31      230.58      2.42 o 
  -1   5   5      155.82      149.59      2.03 o 
   0   5   5       65.86       55.04      0.66 o 
   1   5   5      489.53      437.94      3.73 o 
   2   5   5      137.58      170.50      1.76 o 
   3   5   5        6.42        5.44      0.33 o 
   4   5   5      122.20      128.75      2.55 o 
   5   5   5      473.23      454.78      4.64 o 
   6   5   5       15.89       16.20      0.75 o 
   7   5   5      489.82      507.52      5.47 o 
   8   5   5      390.25      368.28      4.51 o 
   9   5   5      203.57      199.35      2.60 o 
  10   5   5       40.75       40.47      1.47 o 
  11   5   5      550.21      530.66      7.31 o 
  12   5   5       67.95       59.33      1.69 o 
  13   5   5       52.99       51.33      1.93 o 
 -15   6   5        2.51        1.30      0.71 o 
 -14   6   5      171.97      175.87      2.99 o 
 -13   6   5      109.52      112.37      2.67 o 
 -12   6   5      253.35      264.90      3.79 o 
 -11   6   5       42.20       39.90      1.21 o 
 -10   6   5      506.77      509.25      6.22 o 
  -9   6   5      224.38      207.90      3.00 o 
  -8   6   5     1521.72     1465.86     16.05 o 
  -7   6   5      101.11       89.25      1.46 o 
  -6   6   5      118.87      122.62      1.76 o 
  -5   6   5        5.41        3.79      0.47 o 
  -4   6   5      900.96      835.89      8.56 o 
  -3   6   5      588.21      551.99      5.81 o 
  -2   6   5       94.77       91.54      1.76 o 
  -1   6   5      233.23      209.36      4.93 o 
   0   6   5      671.26      624.28      5.86 o 
   1   6   5      231.28      223.14      2.41 o 
   2   6   5      519.75      541.46      5.28 o 
   3   6   5      153.48      131.76      1.61 o 
   4   6   5      590.30      542.48      5.32 o 
   5   6   5      137.34      133.79      2.00 o 
   6   6   5     1344.79     1341.45     13.35 o 
   7   6   5       14.12       14.60      0.67 o 
   8   6   5       15.23       12.87      0.69 o 
   9   6   5       52.42       51.03      1.31 o 
  10   6   5      316.07      311.12      4.23 o 
  11   6   5       60.68       63.36      1.72 o 
  12   6   5       35.68       28.50      1.31 o 
  13   6   5       49.53       46.30      1.96 o 
 -14   7   5       13.28       11.48      0.96 o 
 -13   7   5        3.29        3.18      0.72 o 
 -12   7   5       58.01       55.87      1.49 o 
 -11   7   5       41.36       41.07      1.39 o 
 -10   7   5      188.44      199.49      3.02 o 
  -9   7   5       71.28       72.24      1.56 o 
  -8   7   5      250.81      255.91      3.51 o 
  -7   7   5       89.42       80.01      2.12 o 
  -6   7   5       29.23       36.31      0.94 o 
  -5   7   5        0.02        1.00      0.56 o 
  -4   7   5      516.51      512.47      5.52 o 
  -3   7   5        2.20        5.11      0.98 o 
  -2   7   5      217.28      198.56      2.47 o 
  -1   7   5        4.75        4.46      0.45 o 
   0   7   5       95.93      102.51      1.39 o 
   1   7   5      404.22      376.21      4.14 o 
   2   7   5       33.49       28.83      0.88 o 
   3   7   5       38.98       31.40      0.81 o 
   4   7   5        0.40        0.82      0.41 o 
   5   7   5      784.05      758.21      8.62 o 
   6   7   5       23.16       20.55      0.83 o 
   7   7   5        3.15        4.60      0.66 o 
   8   7   5       48.39       36.67      1.27 o 
   9   7   5      235.03      208.06      3.53 o 
  10   7   5      188.10      189.69      3.99 o 
  11   7   5        0.10        0.27      0.78 o 
 -13   8   5       19.52       20.96      1.14 o 
 -12   8   5       17.47       20.63      1.08 o 
 -11   8   5       81.99       79.93      1.80 o 
 -10   8   5       13.32       10.38      0.84 o 
  -9   8   5      155.87      151.62      2.78 o 
  -8   8   5      183.63      175.10      2.72 o 
  -7   8   5       30.14       31.83      0.97 o 
  -6   8   5      219.04      210.08      2.77 o 
  -5   8   5      135.74      134.80      2.00 o 
  -4   8   5      686.81      695.68      7.37 o 
  -3   8   5       91.33       89.55      1.50 o 
  -2   8   5      265.86      255.54      4.28 o 
  -1   8   5       37.20       37.89      1.05 o 
   0   8   5      156.70      165.43      3.08 o 
   1   8   5       76.12       74.88      1.44 o 
   2   8   5       15.82       20.65      1.02 o 
   3   8   5       52.09       45.16      1.15 o 
   4   8   5       24.75       22.19      0.85 o 
   5   8   5       22.58       19.28      0.85 o 
   6   8   5      122.30      107.86      2.20 o 
   7   8   5       22.42       19.72      1.06 o 
   8   8   5        1.20        1.50      0.67 o 
   9   8   5       24.52       21.56      1.13 o 
  10   8   5        6.95        3.90      0.81 o 
 -11   9   5        3.18        2.01      0.74 o 
 -10   9   5       84.07       92.98      1.99 o 
  -9   9   5      212.39      233.28      3.48 o 
  -8   9   5      136.52      130.79      2.32 o 
  -7   9   5      423.45      453.89      5.73 o 
  -6   9   5       21.58       21.09      0.89 o 
  -5   9   5      184.92      182.35      2.55 o 
  -4   9   5      135.80      130.90      2.17 o 
  -3   9   5      100.38      102.49      1.84 o 
  -2   9   5      687.43      659.31      7.69 o 
  -1   9   5      290.26      304.36      3.98 o 
   0   9   5        6.50        9.35      0.75 o 
   1   9   5      216.42      210.58      2.99 o 
   2   9   5      617.64      627.52      8.12 o 
   3   9   5        8.59       12.72      0.95 o 
   4   9   5       54.30       54.19      1.44 o 
   5   9   5      367.75      378.80      6.32 o 
   6   9   5        7.24        8.21      0.98 o 
   7   9   5       48.26       57.40      2.18 o 
   8   9   5      176.19      192.64      3.92 o 
  -9  10   5       20.96       22.75      1.12 o 
  -8  10   5       30.29       29.15      1.30 o 
  -7  10   5       19.13       24.99      1.15 o 
  -6  10   5       13.30       15.81      1.00 o 
  -5  10   5      122.92      125.18      2.21 o 
  -4  10   5       54.79       55.24      1.40 o 
  -3  10   5      136.47      150.14      2.46 o 
  -2  10   5        6.10        6.33      0.70 o 
  -1  10   5       19.61       15.72      0.89 o 
   0  10   5      120.09      117.79      2.08 o 
   1  10   5       72.09       86.34      1.90 o 
   2  10   5       33.95       35.25      1.15 o 
   3  10   5        3.43        2.78      0.77 o 
   4  10   5        1.92        3.99      0.90 o 
   5  10   5      114.89      127.26      3.01 o 
   6  10   5       18.59       20.55      1.38 o 
  -4  11   5      171.37      176.27      2.87 o 
  -3  11   5        8.97       10.46      1.20 o 
  -2  11   5       26.72       24.54      1.10 o 
  -1  11   5      223.42      250.25      3.64 o 
   0  11   5       13.36       13.98      1.06 o 
   1  11   5       11.93       13.54      1.83 o 
 -18   0   6      301.04      287.60      6.62 o 
 -16   0   6      108.63      110.07      4.93 o 
 -14   0   6       71.36       57.63      2.29 o 
 -12   0   6      267.01      239.38      4.26 o 
 -10   0   6     1076.25     1069.14     11.88 o 
  -8   0   6      251.10      284.09      4.54 o 
  -6   0   6      176.59      225.51      4.30 o 
  -4   0   6     1148.82     1203.55     14.57 o 
  -2   0   6    11499.98    10852.09    129.01 o 
   0   0   6      397.46      381.80      5.19 o 
   2   0   6      772.77      727.01      8.91 o 
   4   0   6      660.17      777.59     10.79 o 
   6   0   6       14.98        7.71      0.68 o 
   8   0   6       81.18       92.66      2.03 o 
  10   0   6      514.00      431.68      6.85 o 
  12   0   6      111.94      116.60      3.35 o 
  14   0   6      299.98      291.01      9.17 o 
 -18   1   6       38.18       39.97      1.41 o 
 -17   1   6      226.87      222.03      3.82 o 
 -16   1   6      356.93      338.98      5.11 o 
 -15   1   6      851.71      849.63      9.89 o 
 -14   1   6        4.32        4.49      0.59 o 
 -13   1   6     4805.31     4828.10     46.96 o 
 -12   1   6       48.21       43.34      1.28 o 
 -11   1   6      499.46      501.65      4.72 o 
 -10   1   6       55.19       60.80      1.01 o 
  -9   1   6      672.75      605.82      5.18 o 
  -8   1   6      194.77      173.11      1.72 o 
  -7   1   6      177.14      173.69      1.69 o 
  -6   1   6      610.01      629.55      4.95 o 
  -5   1   6       71.64       66.12      0.77 o 
  -4   1   6      374.45      356.79      3.06 o 
  -3   1   6       24.58       26.43      0.67 o 
  -2   1   6      369.16      363.28      3.61 o 
  -1   1   6        4.12        7.79      0.52 o 
   0   1   6      238.48      236.16      2.34 o 
   1   1   6     1649.24     1732.58     15.80 o 
   2   1   6      209.94      211.56      1.91 o 
   3   1   6     2366.19     2605.69     22.44 o 
   4   1   6       69.05       68.22      0.91 o 
   5   1   6        5.60        5.49      0.32 o 
   6   1   6       73.89       76.09      1.01 o 
   7   1   6     1465.11     1578.76     14.49 o 
   8   1   6       18.70       18.51      0.67 o 
   9   1   6     2569.41     2601.95     25.47 o 
  10   1   6        6.19        6.03      1.71 o 
  11   1   6      199.34      181.38      2.76 o 
  12   1   6        2.96        3.71      0.71 o 
  13   1   6      262.89      263.45      4.88 o 
  14   1   6       45.71       44.03      1.52 o 
  15   1   6       55.17       59.66      1.81 o 
 -18   2   6        0.08        0.41      0.63 o 
 -17   2   6       60.00       59.17      1.48 o 
 -16   2   6      125.04      122.82      2.11 o 
 -15   2   6        0.23        0.71      0.57 o 
 -14   2   6       55.77       58.48      1.33 o 
 -13   2   6       17.77       19.88      0.79 o 
 -12   2   6     1051.02     1051.70      9.33 o 
 -11   2   6       25.90       27.57      0.66 o 
 -10   2   6      477.04      458.65      6.89 o 
  -9   2   6      731.27      703.80      5.93 o 
  -8   2   6      150.12      148.15      1.63 o 
  -7   2   6      119.84      104.39      1.09 o 
  -6   2   6     3702.25     4095.04     32.54 o 
  -5   2   6     1395.03     1358.89     10.49 o 
  -4   2   6     2296.75     2312.84     19.54 o 
  -3   2   6      136.16      107.29      1.13 o 
  -2   2   6      145.92      145.01      1.35 o 
  -1   2   6      246.98      212.84      1.98 o 
   0   2   6       87.49       81.62      0.88 o 
   1   2   6      630.80      610.26      5.75 o 
   2   2   6     4139.92     4393.67     36.89 o 
   3   2   6      721.44      744.11      6.49 o 
   4   2   6     2857.47     3091.37     26.07 o 
   5   2   6     1771.45     1803.16     14.40 o 
   6   2   6      105.92       87.68      1.03 o 
   7   2   6      256.86      262.46      3.24 o 
   8   2   6     1787.69     1836.94     15.64 o 
   9   2   6      601.89      635.69      7.47 o 
  10   2   6       11.42        8.01      0.68 o 
  11   2   6      481.30      492.34      6.11 o 
  12   2   6      690.31      678.10      8.13 o 
  13   2   6        8.30       11.99      0.98 o 
  14   2   6        0.36        0.25      0.69 o 
 -18   3   6       36.73       32.04      1.22 o 
 -17   3   6       48.25       50.99      1.52 o 
 -16   3   6       80.66       86.52      1.76 o 
 -15   3   6      281.06      264.48      3.62 o 
 -14   3   6      474.85      432.65      4.66 o 
 -13   3   6     1984.20     1982.59     18.09 o 
 -12   3   6       72.68       63.17      1.41 o 
 -11   3   6     1379.06     1445.08     13.30 o 
 -10   3   6     2047.32     2072.86     20.32 o 
  -9   3   6     1075.46     1072.60     24.84 o 
  -8   3   6      263.60      257.38      2.55 o 
  -7   3   6      960.03      965.39      8.43 o 
  -6   3   6     5710.49     6016.01     58.39 o 
  -5   3   6     3107.24     3383.01     28.51 o 
  -4   3   6     1716.43     1649.30     14.12 o 
  -3   3   6     2171.95     2313.43     19.66 o 
  -2   3   6      134.35      138.99      1.44 o 
  -1   3   6      659.63      738.40      6.14 o 
   0   3   6      504.26      432.42      3.65 o 
   1   3   6      683.10      745.80      6.14 o 
   2   3   6     4884.14     5042.08     39.96 o 
   3   3   6     1290.43     1325.89     10.73 o 
   4   3   6        6.50        8.75      0.56 o 
   5   3   6     1310.06     1342.38     10.92 o 
   6   3   6     2986.72     3005.82     25.42 o 
   7   3   6     2743.39     2811.17     25.43 o 
   8   3   6       59.32       63.11      1.08 o 
   9   3   6     1724.14     1744.67     19.19 o 
  10   3   6      799.96      763.51      8.91 o 
  11   3   6        5.12        6.61      0.68 o 
  12   3   6       50.10       45.83      1.29 o 
  13   3   6       53.94       52.00      1.62 o 
  14   3   6      113.02      110.92      2.88 o 
 -17   4   6      203.20      187.37      3.63 o 
 -16   4   6      286.28      288.87      4.78 o 
 -15   4   6      228.96      231.73      3.77 o 
 -14   4   6       16.56       15.27      0.94 o 
 -13   4   6      435.71      406.90      5.30 o 
 -12   4   6       51.95       45.90      1.25 o 
 -11   4   6      178.97      160.38      2.21 o 
 -10   4   6       51.81       41.55      0.96 o 
  -9   4   6        9.46        8.90      0.49 o 
  -8   4   6      595.30      562.72      5.60 o 
  -7   4   6       30.89       23.82      0.59 o 
  -6   4   6      299.92      271.62      2.82 o 
  -5   4   6        4.10       13.22      1.04 o 
  -4   4   6     2794.64     2935.11     26.59 o 
  -3   4   6      258.68      265.45      3.59 o 
  -2   4   6        0.84        0.73      0.24 o 
  -1   4   6     1023.00     1055.59      9.19 o 
   0   4   6     2219.45     2382.39     21.25 o 
   1   4   6       30.63       48.07      0.66 o 
   2   4   6     2761.33     2885.62     24.33 o 
   3   4   6     2036.30     2195.73     18.62 o 
   4   4   6      398.84      387.01      3.59 o 
   5   4   6      501.17      488.79      5.61 o 
   6   4   6       30.00       33.03      0.72 o 
   7   4   6       11.87       13.34      0.54 o 
   8   4   6        6.79        8.37      0.59 o 
   9   4   6       49.86       53.85      1.16 o 
  10   4   6      253.56      240.66      3.52 o 
  11   4   6        8.44        8.90      1.12 o 
  12   4   6      321.60      305.86      4.74 o 
  13   4   6        0.02        0.57      0.70 o 
  14   4   6       21.90       15.26      1.16 o 
 -16   5   6       18.69       10.95      1.10 o 
 -15   5   6      286.86      257.60      3.92 o 
 -14   5   6      463.26      512.89      6.54 o 
 -13   5   6       54.40       47.77      1.54 o 
 -12   5   6      102.48       95.52      1.88 o 
 -11   5   6      161.76      154.03      2.48 o 
 -10   5   6        0.86        0.55      0.50 o 
  -9   5   6      278.15      250.90      3.39 o 
  -8   5   6      270.68      273.18      3.25 o 
  -7   5   6       80.32       78.90      1.30 o 
  -6   5   6     1196.47     1143.20     25.82 o 
  -5   5   6      499.79      527.79      5.58 o 
  -4   5   6      374.56      346.90      3.81 o 
  -3   5   6     1699.94     1682.72     16.57 o 
  -2   5   6       12.20       15.28      0.46 o 
  -1   5   6      868.05      861.91      7.61 o 
   0   5   6       45.91       31.02      0.61 o 
   1   5   6     1382.74     1397.53     12.87 o 
   2   5   6        0.00        0.36      0.29 o 
   3   5   6      969.29      916.36      8.61 o 
   4   5   6     1251.33     1267.55     10.97 o 
   5   5   6      305.62      316.70      3.07 o 
   6   5   6     1216.02     1224.77     11.39 o 
   7   5   6     1118.83     1057.47     12.23 o 
   8   5   6      163.43      143.85      2.27 o 
   9   5   6      150.55      142.42      2.32 o 
  10   5   6      387.27      389.90      5.60 o 
  11   5   6       14.75       14.54      1.29 o 
  12   5   6      108.34      115.92      2.46 o 
  13   5   6      271.30      281.41      4.59 o 
 -15   6   6        1.30        1.35      0.70 o 
 -14   6   6        5.07        4.96      0.75 o 
 -13   6   6      233.87      223.42      3.41 o 
 -12   6   6      119.74      111.70      2.11 o 
 -11   6   6      629.83      613.86      7.40 o 
 -10   6   6      920.75      892.01     10.24 o 
  -9   6   6       41.11       35.75      1.18 o 
  -8   6   6      109.43      108.82      1.70 o 
  -7   6   6      386.89      392.64      5.39 o 
  -6   6   6     2340.87     2295.02     28.56 o 
  -5   6   6       18.03       16.90      0.66 o 
  -4   6   6      112.37       97.44      1.46 o 
  -3   6   6       19.59       23.47      0.70 o 
  -2   6   6       39.12       33.98      0.77 o 
  -1   6   6      100.10       86.70      1.21 o 
   0   6   6       19.81       21.98      1.15 o 
   1   6   6       58.06       65.06      0.99 o 
   2   6   6      370.88      352.71      3.60 o 
   3   6   6      449.80      425.99      4.28 o 
   4   6   6      790.49      798.02      7.62 o 
   5   6   6        2.32        1.60      0.42 o 
   6   6   6      114.33      100.98      1.99 o 
   7   6   6        6.85        7.45      0.91 o 
   8   6   6      175.39      177.90      3.06 o 
   9   6   6      306.51      296.40      4.54 o 
  10   6   6      122.99      121.20      2.83 o 
  11   6   6       39.85       37.94      1.64 o 
  12   6   6       49.05       50.46      1.91 o 
 -14   7   6        9.70        7.72      0.86 o 
 -13   7   6      133.74      146.25      2.63 o 
 -12   7   6       16.56       19.98      1.02 o 
 -11   7   6       69.70       57.63      1.48 o 
 -10   7   6        3.00        2.40      0.61 o 
  -9   7   6      149.68      143.57      2.37 o 
  -8   7   6      128.53      123.46      2.09 o 
  -7   7   6      184.86      177.54      2.41 o 
  -6   7   6      487.93      491.43      5.41 o 
  -5   7   6       31.74       26.74      0.86 o 
  -4   7   6     4859.63     4890.86     47.36 o 
  -3   7   6      160.47      144.21      1.99 o 
  -2   7   6        0.00        0.45      0.40 o 
  -1   7   6      122.15      117.25      1.56 o 
   0   7   6     4187.22     4152.38     41.02 o 
   1   7   6      154.36      147.15      1.96 o 
   2   7   6      502.59      504.20      5.87 o 
   3   7   6       68.53       68.02      1.79 o 
   4   7   6       53.80       52.19      1.33 o 
   5   7   6       98.11       87.27      1.85 o 
   6   7   6       20.01       19.25      1.43 o 
   7   7   6        0.24        0.65      0.86 o 
   8   7   6       19.56       22.37      1.08 o 
   9   7   6        2.46        2.53      0.69 o 
  10   7   6      152.50      153.03      2.97 o 
  11   7   6      110.36      108.02      2.83 o 
 -13   8   6      150.70      148.29      2.72 o 
 -12   8   6        1.27        2.41      0.71 o 
 -11   8   6       60.63       60.50      1.57 o 
 -10   8   6      266.23      247.83      3.63 o 
  -9   8   6       13.68       13.13      0.86 o 
  -8   8   6       62.68       60.65      1.83 o 
  -7   8   6        1.09        2.95      0.72 o 
  -6   8   6      455.18      421.70      4.83 o 
  -5   8   6      174.58      176.09      2.43 o 
  -4   8   6        1.79        2.59      0.52 o 
  -3   8   6       29.49       25.94      0.86 o 
  -2   8   6     1668.34     1647.22     16.42 o 
  -1   8   6      221.41      225.94      2.82 o 
   0   8   6      113.59      116.34      1.91 o 
   1   8   6        3.93        5.04      0.59 o 
   2   8   6      307.36      300.03      3.85 o 
   3   8   6       84.74       74.36      1.71 o 
   4   8   6       11.04       11.69      1.00 o 
   5   8   6        4.48        5.04      0.80 o 
   6   8   6      357.96      349.35      5.19 o 
   7   8   6       14.27       16.32      1.02 o 
   8   8   6      288.13      298.37      4.70 o 
   9   8   6        0.82        0.28      0.73 o 
 -11   9   6        2.98        3.00      0.75 o 
 -10   9   6        4.81        3.74      0.71 o 
  -9   9   6        5.24        5.31      0.74 o 
  -8   9   6      228.31      233.01      3.79 o 
  -7   9   6      304.03      296.53      4.07 o 
  -6   9   6      506.67      514.10      5.80 o 
  -5   9   6      293.72      294.42      3.65 o 
  -4   9   6       35.66       33.33      1.22 o 
  -3   9   6       52.36       50.28      1.26 o 
  -2   9   6       61.98       58.46      1.35 o 
  -1   9   6      100.27      100.16      1.91 o 
   0   9   6       72.78       70.12      1.47 o 
   1   9   6        7.89        7.00      0.96 o 
   2   9   6      206.14      201.01      3.37 o 
   3   9   6      509.88      523.84      7.20 o 
   4   9   6       39.88       33.55      1.45 o 
   5   9   6       18.48       19.69      1.22 o 
   6   9   6        2.11        3.43      0.85 o 
   7   9   6        0.69        0.43      0.77 o 
   8   9   6        1.41        2.60      0.89 o 
  -8  10   6      225.08      236.38      3.58 o 
  -7  10   6        0.32        0.41      0.68 o 
  -6  10   6       11.65       10.67      0.83 o 
  -5  10   6       96.44       98.27      1.92 o 
  -4  10   6      103.00      100.51      1.93 o 
  -3  10   6        0.70        0.51      0.65 o 
  -2  10   6       33.01       31.37      1.19 o 
  -1  10   6      113.45      122.46      3.02 o 
   0  10   6       64.15       73.75      2.14 o 
   1  10   6        0.03        0.27      0.68 o 
   2  10   6      152.12      152.50      3.30 o 
   3  10   6      285.59      311.77      5.55 o 
   4  10   6      201.31      209.64      4.17 o 
   5  10   6       97.84      104.99      2.71 o 
  -3  11   6       41.24       45.13      1.38 o 
  -2  11   6        2.66        3.65      0.88 o 
  -1  11   6        9.98       11.78      1.61 o 
   0  11   6       42.22       39.13      1.54 o 
 -17   0   7      408.35      392.32     14.05 o 
 -15   0   7     2380.18     2417.17     54.24 o 
 -13   0   7      333.00      342.67      5.78 o 
 -11   0   7      103.54       90.44      1.73 o 
  -9   0   7     1387.88     1369.05     14.96 o 
  -7   0   7     1234.76     1221.78     20.07 o 
  -5   0   7     2774.68     2795.30     33.37 o 
  -3   0   7     2349.81     2415.94     32.82 o 
  -1   0   7     1970.54     2105.32     25.18 o 
   1   0   7      958.31     1125.76     17.87 o 
   3   0   7     1675.39     1729.42     29.20 o 
   5   0   7      560.27      636.35      8.03 o 
   7   0   7      154.58      179.48      2.76 o 
   9   0   7      108.79      103.47      2.88 o 
  11   0   7     2649.76     2612.55     45.72 o 
  13   0   7      328.84      331.35     10.02 o 
 -18   1   7      312.21      350.22      4.92 o 
 -17   1   7       20.50       16.67      1.02 o 
 -16   1   7        1.34        1.06      0.63 o 
 -15   1   7      203.74      201.79      3.28 o 
 -14   1   7      247.47      237.22      4.40 o 
 -13   1   7      170.95      181.84      3.13 o 
 -12   1   7       80.23       76.28      1.29 o 
 -11   1   7      227.95      202.20      2.31 o 
 -10   1   7      657.94      706.24      6.01 o 
  -9   1   7      468.94      470.25      4.13 o 
  -8   1   7      959.81     1045.46      8.60 o 
  -7   1   7      231.26      252.26      2.20 o 
  -6   1   7     4073.07     4456.69     35.10 o 
  -5   1   7      120.13      114.85      1.12 o 
  -4   1   7     5026.00     5306.85     44.48 o 
  -3   1   7       43.47       42.65      0.56 o 
  -2   1   7      593.66      601.66      5.64 o 
  -1   1   7        6.19        8.11      0.42 o 
   0   1   7     4177.00     4398.78     39.72 o 
   1   1   7      461.72      474.31      4.97 o 
   2   1   7     4640.35     4961.16     41.66 o 
   3   1   7        1.72        1.27      0.30 o 
   4   1   7     1240.05     1319.66     11.32 o 
   5   1   7      208.71      215.81      2.18 o 
   6   1   7     1372.78     1419.26     12.23 o 
   7   1   7       40.81       41.73      0.91 o 
   8   1   7      137.49      130.88      2.04 o 
   9   1   7        1.13        1.28      0.51 o 
  10   1   7      242.67      221.84      3.58 o 
  11   1   7      131.51      127.00      2.48 o 
  12   1   7       15.02       12.61      0.95 o 
  13   1   7      108.18      108.61      2.38 o 
  14   1   7        1.95        4.75      0.94 o 
 -18   2   7      105.51      104.94      2.54 o 
 -17   2   7       49.96       47.76      1.35 o 
 -16   2   7       38.68       44.10      1.56 o 
 -15   2   7      128.48      117.32      2.00 o 
 -14   2   7      702.07      688.35      7.42 o 
 -13   2   7      875.78      892.84      8.59 o 
 -12   2   7      218.77      220.10      2.63 o 
 -11   2   7      179.74      184.60      2.08 o 
 -10   2   7      970.49      944.01      8.98 o 
  -9   2   7      246.35      258.69      2.45 o 
  -8   2   7       21.85       18.33      0.44 o 
  -7   2   7       55.24       63.75      0.83 o 
  -6   2   7      464.57      482.24      3.94 o 
  -5   2   7      605.22      625.45      5.19 o 
  -4   2   7     6742.84     7074.90     71.69 o 
  -3   2   7     2617.90     2777.37     23.50 o 
  -2   2   7        8.57        9.39      0.33 o 
  -1   2   7     4125.90     4384.91     36.84 o 
   0   2   7     5097.75     5414.37     48.97 o 
   1   2   7     5228.26     5385.47     48.71 o 
   2   2   7      383.44      380.73      3.45 o 
   3   2   7        3.95        6.12      0.35 o 
   4   2   7      394.63      356.86      3.32 o 
   5   2   7      187.21      184.78      3.44 o 
   6   2   7      412.66      390.74      3.68 o 
   7   2   7     1004.08     1029.71     10.55 o 
   8   2   7      906.72      887.78     11.51 o 
   9   2   7     1106.86     1135.44     12.78 o 
  10   2   7      457.46      474.46      5.86 o 
  11   2   7      137.77      135.76      2.59 o 
  12   2   7       41.77       35.10      1.32 o 
  13   2   7      101.44       97.54      2.23 o 
  14   2   7       58.56       59.40      1.79 o 
 -18   3   7        0.58        0.18      0.77 o 
 -17   3   7      544.15      553.20      7.96 o 
 -16   3   7       36.32       31.42      1.26 o 
 -15   3   7      399.44      423.34      5.00 o 
 -14   3   7      120.78      129.64      1.95 o 
 -13   3   7     1971.01     2006.82     18.28 o 
 -12   3   7       12.22       11.80      0.70 o 
 -11   3   7     1558.28     1596.38     15.87 o 
 -10   3   7        7.31        7.21      0.53 o 
  -9   3   7      449.58      473.39      5.18 o 
  -8   3   7      204.24      190.70      2.00 o 
  -7   3   7     2650.56     2771.01     22.25 o 
  -6   3   7       21.52       12.89      0.45 o 
  -5   3   7      936.29     1019.39      8.35 o 
  -4   3   7     1886.60     1954.57     16.69 o 
  -3   3   7     1803.75     1857.87     15.88 o 
  -2   3   7     4450.27     4627.57     37.04 o 
  -1   3   7     1177.54     1263.01     11.60 o 
   0   3   7      520.33      571.29      5.03 o 
   1   3   7       53.55       67.59      0.99 o 
   2   3   7        0.91        3.36      0.31 o 
   3   3   7       54.88       62.36      0.81 o 
   4   3   7      128.85      133.81      1.57 o 
   5   3   7      308.94      312.83      3.26 o 
   6   3   7       24.41       27.35      0.72 o 
   7   3   7      418.13      399.63      4.47 o 
   8   3   7      218.04      217.97      2.76 o 
   9   3   7     1245.05     1214.72     13.64 o 
  10   3   7        3.67        3.49      0.67 o 
  11   3   7      388.38      406.59      5.24 o 
  12   3   7        5.58        4.78      0.78 o 
  13   3   7      307.14      298.44      5.53 o 
 -17   4   7      401.49      447.58      6.77 o 
 -16   4   7      144.85      127.86      2.81 o 
 -15   4   7      751.20      738.78     10.06 o 
 -14   4   7      506.20      496.44      6.32 o 
 -13   4   7     1358.13     1417.85     17.65 o 
 -12   4   7      545.75      552.30      6.70 o 
 -11   4   7      173.69      160.01      2.48 o 
 -10   4   7       39.36       49.11      1.19 o 
  -9   4   7       12.02       15.94      0.65 o 
  -8   4   7      376.74      383.58      4.97 o 
  -7   4   7       78.16       62.55      2.46 o 
  -6   4   7     1221.70     1178.44     11.80 o 
  -5   4   7       38.60       27.87      0.69 o 
  -4   4   7      294.65      307.98      3.15 o 
  -3   4   7       53.91       48.13      0.75 o 
  -2   4   7        0.17        0.19      0.23 o 
  -1   4   7      241.80      234.60      2.31 o 
   0   4   7       19.48       24.79      0.48 o 
   1   4   7      413.27      381.91      3.32 o 
   2   4   7      695.26      668.37      5.58 o 
   3   4   7       28.61       26.87      0.50 o 
   4   4   7     1241.43     1271.05     11.87 o 
   5   4   7       40.95       45.48      0.83 o 
   6   4   7       38.09       44.25      0.94 o 
   7   4   7       77.50       70.36      1.26 o 
   8   4   7     2094.52     2118.63     21.18 o 
   9   4   7     1991.30     2012.72     22.09 o 
  10   4   7      669.42      670.26      8.28 o 
  11   4   7     1140.10     1152.15     18.80 o 
  12   4   7      501.71      468.89      9.68 o 
  13   4   7      100.16       97.43      2.66 o 
 -16   5   7        3.50        5.19      1.22 o 
 -15   5   7      113.21      103.75      2.20 o 
 -14   5   7      181.65      173.89      3.01 o 
 -13   5   7       89.14       95.68      1.93 o 
 -12   5   7      381.41      369.73      4.84 o 
 -11   5   7      212.57      195.11      2.92 o 
 -10   5   7      358.17      351.13      6.17 o 
  -9   5   7      210.24      196.56      3.38 o 
  -8   5   7      698.28      726.51      7.62 o 
  -7   5   7       68.58       71.87      1.25 o 
  -6   5   7       32.70       20.67      0.79 o 
  -5   5   7       35.56       32.21      0.96 o 
  -4   5   7       56.34       53.62      1.94 o 
  -3   5   7     1048.99     1051.63     10.56 o 
  -2   5   7     1850.53     1992.80     18.20 o 
  -1   5   7      673.28      677.14      6.08 o 
   0   5   7        1.14        1.58      0.53 o 
   1   5   7      965.94      961.70      9.00 o 
   2   5   7        1.48        1.89      0.53 o 
   3   5   7      386.43      388.27      4.31 o 
   4   5   7      556.44      549.94      5.91 o 
   5   5   7      412.77      390.97      4.38 o 
   6   5   7      412.12      402.26      4.99 o 
   7   5   7        3.28        4.06      0.55 o 
   8   5   7      114.79      110.14      1.93 o 
   9   5   7      178.16      178.00      2.73 o 
  10   5   7     1099.07     1087.19     13.77 o 
  11   5   7      373.21      350.86      8.02 o 
  12   5   7       30.17       35.09      1.66 o 
 -15   6   7        7.88        8.48      0.89 o 
 -14   6   7        7.73        9.42      1.07 o 
 -13   6   7        4.76        6.58      0.92 o 
 -12   6   7      112.60      100.24      1.98 o 
 -11   6   7       10.93       12.61      0.87 o 
 -10   6   7     1098.17     1051.23     11.89 o 
  -9   6   7      256.44      224.10      3.18 o 
  -8   6   7      606.35      597.61      6.44 o 
  -7   6   7     1386.58     1398.13     14.07 o 
  -6   6   7     4674.46     4550.52     68.84 o 
  -5   6   7      177.58      172.84      2.26 o 
  -4   6   7        8.60        7.90      0.63 o 
  -3   6   7      940.48      954.41      9.69 o 
  -2   6   7        0.30        0.74      0.49 o 
  -1   6   7      555.61      549.99      6.39 o 
   0   6   7       10.60        9.73      0.50 o 
   1   6   7      110.37      103.14      1.37 o 
   2   6   7     4235.70     4306.84     42.48 o 
   3   6   7      495.32      465.83     11.59 o 
   4   6   7      121.70      126.44      2.62 o 
   5   6   7      104.99       81.93      1.73 o 
   6   6   7     1190.72     1168.02     14.69 o 
   7   6   7        0.07        1.18      0.60 o 
   8   6   7      324.97      301.03      4.57 o 
   9   6   7        9.52        9.80      0.90 o 
  10   6   7      253.84      232.87      5.93 o 
  11   6   7       49.11       43.24      1.74 o 
 -14   7   7       24.77       22.19      1.47 o 
 -13   7   7        9.62       12.09      0.94 o 
 -12   7   7      110.29       95.95      2.06 o 
 -11   7   7      200.55      187.34      2.96 o 
 -10   7   7       22.99       19.63      0.95 o 
  -9   7   7      521.35      481.10      5.97 o 
  -8   7   7        0.59       -0.14      0.48 o 
  -7   7   7      634.44      635.97      6.85 o 
  -6   7   7     1413.33     1399.41     14.12 o 
  -5   7   7     2343.23     2376.55     23.42 o 
  -4   7   7      137.03      125.11      1.84 o 
  -3   7   7     1527.96     1468.69     14.75 o 
  -2   7   7     1383.21     1386.31     13.88 o 
  -1   7   7     1874.89     1845.95     22.16 o 
   0   7   7      442.04      430.57      4.71 o 
   1   7   7     1668.51     1635.11     18.02 o 
   2   7   7     1139.58     1099.66     12.36 o 
   3   7   7      343.89      347.94      4.43 o 
   4   7   7       34.30       35.82      1.03 o 
   5   7   7      662.94      632.16      8.39 o 
   6   7   7       22.97       19.33      1.00 o 
   7   7   7      112.10      102.20      2.16 o 
   8   7   7        3.82        5.48      0.75 o 
   9   7   7       48.76       51.34      1.58 o 
  10   7   7       33.99       34.68      2.46 o 
 -13   8   7      182.59      198.95      3.29 o 
 -12   8   7      391.80      396.27      5.95 o 
 -11   8   7        7.29        6.46      0.77 o 
 -10   8   7       18.37       16.08      0.95 o 
  -9   8   7      669.71      675.70      8.10 o 
  -8   8   7     1013.48     1030.62     11.72 o 
  -7   8   7        1.82        0.72      0.52 o 
  -6   8   7      215.33      211.42      2.81 o 
  -5   8   7     2633.95     2634.67     25.96 o 
  -4   8   7      485.30      496.83      5.51 o 
  -3   8   7      730.64      727.37      7.69 o 
  -2   8   7       22.08       18.35      0.68 o 
  -1   8   7     1121.87     1154.94     11.74 o 
   0   8   7      847.25      891.59     13.00 o 
   1   8   7     1507.18     1527.29     21.53 o 
   2   8   7      186.68      182.08      3.06 o 
   3   8   7       14.70       17.72      1.31 o 
   4   8   7      441.02      426.94      6.87 o 
   5   8   7      348.25      344.27      5.81 o 
   6   8   7      105.14      104.84      2.23 o 
   7   8   7       22.79       23.20      1.17 o 
   8   8   7     1288.58     1370.88     17.44 o 
   9   8   7      283.07      301.36      4.85 o 
 -11   9   7        0.37        0.94      0.72 o 
 -10   9   7        0.51        1.51      0.69 o 
  -9   9   7       11.86       15.32      0.95 o 
  -8   9   7       65.75       65.94      1.58 o 
  -7   9   7        1.93        1.96      0.58 o 
  -6   9   7      340.55      332.62      4.06 o 
  -5   9   7       65.08       64.91      2.51 o 
  -4   9   7      120.49      119.41      2.07 o 
  -3   9   7       64.58       51.34      1.29 o 
  -2   9   7     1058.84     1071.32     11.99 o 
  -1   9   7       22.54       22.01      1.10 o 
   0   9   7      113.94      110.21      2.27 o 
   1   9   7       12.02       12.33      0.94 o 
   2   9   7     1832.13     1911.96     23.45 o 
   3   9   7      191.32      181.61      3.18 o 
   4   9   7       17.53       20.16      1.23 o 
   5   9   7        0.10       -0.45      0.72 o 
   6   9   7       29.19       30.76      1.70 o 
   7   9   7       65.27       63.19      2.05 o 
  -8  10   7      127.81      137.53      2.49 o 
  -7  10   7        0.02        0.73      0.70 o 
  -6  10   7       72.19       76.63      1.71 o 
  -5  10   7      106.63       99.34      2.15 o 
  -4  10   7        3.86        3.69      0.68 o 
  -3  10   7       88.55       93.17      2.16 o 
  -2  10   7        0.00        0.50      0.70 o 
  -1  10   7       72.37       67.44      1.81 o 
   0  10   7       27.11       28.27      1.26 o 
   1  10   7       17.34       12.76      1.01 o 
   2  10   7        9.65       14.60      1.06 o 
   3  10   7        2.92        5.04      1.31 o 
   4  10   7      261.70      289.46      5.32 o 
 -18   0   8      574.53      604.75     14.93 o 
 -16   0   8     1485.84     1585.21     43.88 o 
 -14   0   8        1.37        1.62      0.74 o 
 -12   0   8     2809.25     2840.15     39.47 o 
 -10   0   8      594.05      629.75      7.27 o 
  -8   0   8     1822.90     1795.78     21.76 o 
  -6   0   8       50.09       55.80      1.12 o 
  -4   0   8      365.80      326.39      3.46 o 
  -2   0   8      327.35      399.37      8.74 o 
   0   0   8      223.68      224.20      3.63 o 
   2   0   8     1840.94     1875.37     44.76 o 
   4   0   8      229.51      209.77      2.98 o 
   6   0   8     5731.37     5638.40    195.66 o 
   8   0   8     1291.67     1350.97     24.11 o 
  10   0   8     1666.55     1631.56     29.12 o 
  12   0   8      398.41      415.26      8.70 o 
 -18   1   8       24.09       27.05      1.25 o 
 -17   1   8      344.39      344.69      4.92 o 
 -16   1   8        3.01        3.99      0.72 o 
 -15   1   8      160.77      161.93      3.42 o 
 -14   1   8       87.92       84.49      1.59 o 
 -13   1   8      349.16      346.77      3.82 o 
 -12   1   8       91.26       90.11      1.43 o 
 -11   1   8      682.34      669.53      5.78 o 
 -10   1   8       72.67       66.97      0.95 o 
  -9   1   8     2597.66     2717.86     21.72 o 
  -8   1   8      377.24      408.84      3.41 o 
  -7   1   8      417.12      433.46      4.83 o 
  -6   1   8       36.66       40.60      0.59 o 
  -5   1   8     3227.73     3340.90     26.69 o 
  -4   1   8      533.25      561.77      4.73 o 
  -3   1   8      518.49      538.79      4.53 o 
  -2   1   8      143.95      132.99      1.34 o 
  -1   1   8     2281.82     2332.20     21.25 o 
   0   1   8      749.13      780.87      7.32 o 
   1   1   8        2.83        4.13      0.26 o 
   2   1   8       23.97       23.69      0.53 o 
   3   1   8     1118.05     1111.40     10.36 o 
   4   1   8      938.94      964.40      9.86 o 
   5   1   8      178.68      163.35      1.91 o 
   6   1   8       69.97       60.53      1.22 o 
   7   1   8      293.03      298.18      3.88 o 
   8   1   8      187.77      177.84      2.94 o 
   9   1   8     1173.45     1184.25     15.13 o 
  10   1   8       66.03       66.72      1.67 o 
  11   1   8       75.54       75.60      1.86 o 
  12   1   8      169.01      171.78      3.16 o 
  13   1   8      446.55      481.41      7.04 o 
 -18   2   8       36.10       39.78      1.46 o 
 -17   2   8        0.00        0.96      0.61 o 
 -16   2   8      853.02      869.77      9.28 o 
 -15   2   8      403.50      384.52      4.61 o 
 -14   2   8       62.36       60.82      1.26 o 
 -13   2   8       55.05       56.22      1.17 o 
 -12   2   8     1550.83     1529.53     15.23 o 
 -11   2   8        8.79        9.19      0.51 o 
 -10   2   8      449.75      464.47      4.12 o 
  -9   2   8       45.43       38.72      0.65 o 
  -8   2   8      451.44      424.69      4.01 o 
  -7   2   8      471.12      454.33      3.77 o 
  -6   2   8      648.96      705.43      5.59 o 
  -5   2   8      516.74      573.00      5.12 o 
  -4   2   8        3.63        4.13      0.49 o 
  -3   2   8      658.76      587.05      4.92 o 
  -2   2   8      483.24      513.17      4.55 o 
  -1   2   8        4.72        1.12      0.25 o 
   0   2   8       45.80       61.14      1.17 o 
   1   2   8     1002.83     1082.54     10.05 o 
   2   2   8      519.98      531.73      5.14 o 
   3   2   8      263.63      287.92      2.98 o 
   4   2   8      111.19      113.13      1.42 o 
   5   2   8      115.99      113.42      2.79 o 
   6   2   8     1268.82     1297.40     14.43 o 
   7   2   8       79.31       76.51      1.31 o 
   8   2   8       64.93       59.85      1.48 o 
   9   2   8      117.22      108.87      2.16 o 
  10   2   8      499.45      484.75      6.82 o 
  11   2   8       40.38       45.28      1.44 o 
  12   2   8      231.43      229.48      3.87 o 
  13   2   8      174.35      181.02      3.35 o 
 -17   3   8       36.33       32.55      1.81 o 
 -16   3   8      652.72      681.12      8.30 o 
 -15   3   8      149.82      144.29      2.34 o 
 -14   3   8       10.01       10.01      0.84 o 
 -13   3   8       76.19       90.78      1.86 o 
 -12   3   8      199.57      211.93      3.43 o 
 -11   3   8      510.67      517.18      6.22 o 
 -10   3   8      233.88      239.80      3.31 o 
  -9   3   8      851.72      872.37      8.96 o 
  -8   3   8      351.11      364.00      5.00 o 
  -7   3   8      637.33      636.55      5.78 o 
  -6   3   8      743.10      712.48      6.39 o 
  -5   3   8       29.99       36.86      0.64 o 
  -4   3   8     1088.60     1180.59     10.25 o 
  -3   3   8      105.90      108.31      1.24 o 
  -2   3   8       27.24       28.28      0.51 o 
  -1   3   8       26.21       31.49      0.54 o 
   0   3   8      561.00      573.54      5.50 o 
   1   3   8      453.85      471.79      4.60 o 
   2   3   8      441.10      433.02      4.27 o 
   3   3   8     1264.59     1302.81     12.12 o 
   4   3   8      361.87      373.01      3.79 o 
   5   3   8        0.86        3.23      0.61 o 
   6   3   8       51.40       47.26      0.98 o 
   7   3   8     1070.09     1100.82     11.30 o 
   8   3   8       94.68       87.89      1.51 o 
   9   3   8      265.55      280.76      4.98 o 
  10   3   8       12.69       10.70      0.85 o 
  11   3   8       13.73       16.78      1.03 o 
  12   3   8      159.51      168.81      3.15 o 
  13   3   8        5.44        6.41      1.12 o 
 -17   4   8       15.06       13.74      1.21 o 
 -16   4   8      109.71      101.17      2.20 o 
 -15   4   8      220.39      209.41      3.77 o 
 -14   4   8      150.53      146.82      2.59 o 
 -13   4   8      124.24      125.69      2.55 o 
 -12   4   8       29.69       28.96      1.05 o 
 -11   4   8      144.49      131.97      2.19 o 
 -10   4   8        1.77        0.99      0.47 o 
  -9   4   8      432.36      399.84      7.10 o 
  -8   4   8      634.62      609.96      6.47 o 
  -7   4   8      107.54       95.61      2.01 o 
  -6   4   8     1306.63     1320.24     17.57 o 
  -5   4   8       40.53       44.07      0.77 o 
  -4   4   8      211.66      197.12      2.17 o 
  -3   4   8     1775.35     1935.31     16.60 o 
  -2   4   8      614.87      649.23      5.52 o 
  -1   4   8     1716.00     1719.22     14.76 o 
   0   4   8      495.93      521.47      4.73 o 
   1   4   8      374.66      354.56      3.65 o 
   2   4   8      274.92      240.87      2.62 o 
   3   4   8     1066.38     1066.44     10.11 o 
   4   4   8     1258.88     1273.79     11.17 o 
   5   4   8      117.69      109.83      1.37 o 
   6   4   8       42.13       40.47      0.93 o 
   7   4   8       13.13       11.00      0.65 o 
   8   4   8      532.96      535.94      5.92 o 
   9   4   8        0.05        2.12      0.57 o 
  10   4   8       99.31       84.28      2.33 o 
  11   4   8        2.99        1.14      1.41 o 
  12   4   8       36.99       39.19      1.70 o 
 -16   5   8      149.92      140.52      2.71 o 
 -15   5   8      278.76      239.87      3.74 o 
 -14   5   8      134.07      134.05      4.12 o 
 -13   5   8       44.29       49.36      1.39 o 
 -12   5   8       29.92       28.75      1.08 o 
 -11   5   8      420.11      407.15      5.18 o 
 -10   5   8       28.26       36.06      1.13 o 
  -9   5   8      261.23      264.51      3.24 o 
  -8   5   8        9.33       12.37      0.65 o 
  -7   5   8      886.16      873.03      8.99 o 
  -6   5   8      135.45      124.32      1.76 o 
  -5   5   8       10.32       11.70      0.55 o 
  -4   5   8       54.10       52.20      0.98 o 
  -3   5   8       79.20       75.04      1.66 o 
  -2   5   8      532.82      525.90      4.85 o 
  -1   5   8      331.52      312.92      5.60 o 
   0   5   8      186.05      180.77      2.26 o 
   1   5   8       36.77       32.84      0.77 o 
   2   5   8        0.02        2.55      0.98 o 
   3   5   8      680.05      678.30      7.18 o 
   4   5   8      346.66      298.88      3.49 o 
   5   5   8       43.56       41.07      1.54 o 
   6   5   8      198.02      182.09      2.66 o 
   7   5   8      322.51      323.14      4.24 o 
   8   5   8       61.77       56.14      1.53 o 
   9   5   8       23.03       20.98      1.95 o 
  10   5   8       34.59       25.82      1.36 o 
  11   5   8        0.12        1.00      1.02 o 
  12   5   8        9.24       14.10      1.57 o 
 -15   6   8      271.28      284.14      4.28 o 
 -14   6   8        0.37        4.60      0.84 o 
 -13   6   8       15.20       12.18      0.89 o 
 -12   6   8      165.06      148.17      2.54 o 
 -11   6   8      133.63      133.06      2.31 o 
 -10   6   8       36.90       39.05      1.18 o 
  -9   6   8      125.45      114.06      2.44 o 
  -8   6   8      469.13      433.28      4.89 o 
  -7   6   8     2337.55     2369.85     23.36 o 
  -6   6   8        2.75        2.49      0.48 o 
  -5   6   8        0.87        0.35      0.43 o 
  -4   6   8       66.31       59.45      1.14 o 
  -3   6   8     4592.67     4741.97     45.84 o 
  -2   6   8       34.30       30.61      0.74 o 
  -1   6   8     2188.85     2151.58     31.28 o 
   0   6   8        6.53        7.71      0.55 o 
   1   6   8      629.18      669.88      9.44 o 
   2   6   8        7.70        4.36      0.47 o 
   3   6   8     1039.35     1043.39     10.80 o 
   4   6   8       57.49       62.04      1.19 o 
   5   6   8      133.51      120.55      1.99 o 
   6   6   8      152.58      147.01      2.64 o 
   7   6   8       20.03       17.33      0.98 o 
   8   6   8        0.26        0.24      0.60 o 
   9   6   8       17.31       16.19      1.03 o 
  10   6   8       57.97       65.94      3.56 o 
  11   6   8       17.78       23.91      2.16 o 
 -14   7   8        0.07       -0.64      0.74 o 
 -13   7   8      155.74      138.75      2.55 o 
 -12   7   8       21.35       20.89      1.03 o 
 -11   7   8      142.86      149.87      2.56 o 
 -10   7   8       71.25       69.38      1.58 o 
  -9   7   8        0.19        1.68      0.57 o 
  -8   7   8       58.10       62.33      1.30 o 
  -7   7   8       97.46       87.41      1.53 o 
  -6   7   8       14.10       14.85      0.74 o 
  -5   7   8      632.83      623.62      6.69 o 
  -4   7   8      161.67      157.55      2.16 o 
  -3   7   8      181.23      174.56      2.30 o 
  -2   7   8      228.35      221.09      2.83 o 
  -1   7   8     1115.64     1132.79     11.72 o 
   0   7   8     1252.73     1289.76     14.39 o 
   1   7   8      132.84      141.49      2.21 o 
   2   7   8      103.51       91.64      1.66 o 
   3   7   8       68.43       68.45      2.06 o 
   4   7   8      502.55      488.81      5.99 o 
   5   7   8        8.25       12.61      0.88 o 
   6   7   8        0.68        1.68      0.64 o 
   7   7   8        0.08        0.36      0.62 o 
   8   7   8       93.87       89.06      2.07 o 
   9   7   8       11.76       12.86      1.02 o 
 -13   8   8       19.45       19.54      1.14 o 
 -12   8   8      234.85      212.53      3.38 o 
 -11   8   8        3.38        2.91      0.70 o 
 -10   8   8       94.81       97.54      1.98 o 
  -9   8   8       23.61       29.64      1.29 o 
  -8   8   8      477.03      442.76      5.59 o 
  -7   8   8      272.52      263.41      3.36 o 
  -6   8   8      259.54      270.76      3.84 o 
  -5   8   8       16.28       18.14      0.82 o 
  -4   8   8      250.80      247.88      3.12 o 
  -3   8   8     1251.92     1295.78     14.61 o 
  -2   8   8       67.64       64.71      1.31 o 
  -1   8   8      155.74      156.75      2.47 o 
   0   8   8        1.22        3.92      0.69 o 
   1   8   8      157.85      158.28      3.16 o 
   2   8   8       45.30       33.61      1.20 o 
   3   8   8      130.33      118.15      2.64 o 
   4   8   8      140.64      140.35      2.99 o 
   5   8   8        0.87        0.45      0.70 o 
   6   8   8      109.65      103.84      2.57 o 
   7   8   8        1.64        3.30      0.77 o 
   8   8   8       92.89       89.42      2.18 o 
 -11   9   8       78.99       72.03      1.80 o 
 -10   9   8       29.93       27.28      1.18 o 
  -9   9   8      241.61      256.48      3.75 o 
  -8   9   8       37.14       39.36      1.27 o 
  -7   9   8       96.36       90.06      1.69 o 
  -6   9   8       44.71       46.64      1.21 o 
  -5   9   8       14.81       15.45      0.80 o 
  -4   9   8       66.57       70.81      1.78 o 
  -3   9   8        0.48        0.41      0.65 o 
  -2   9   8       13.26       12.94      0.96 o 
  -1   9   8       31.16       30.66      2.21 o 
   0   9   8       31.15       28.03      1.57 o 
   1   9   8      203.04      194.33      3.33 o 
   2   9   8        1.37        0.45      0.67 o 
   3   9   8      123.08      123.05      2.85 o 
   4   9   8       68.38       63.68      1.98 o 
   5   9   8       72.58       76.02      2.24 o 
   6   9   8        0.55        0.31      0.84 o 
  -7  10   8      164.24      176.65      3.16 o 
  -6  10   8      213.71      239.82      4.12 o 
  -5  10   8       61.89       62.18      1.79 o 
  -4  10   8       65.89       66.83      1.83 o 
  -3  10   8        1.14        1.68      0.75 o 
  -2  10   8        0.00       -0.61      0.69 o 
  -1  10   8       25.95       24.58      1.24 o 
   0  10   8        1.05        0.34      0.71 o 
   1  10   8        5.88        4.95      0.86 o 
   2  10   8        5.94        9.09      0.97 o 
   3  10   8       36.33       34.75      1.65 o 
 -17   0   9        0.01        0.06      0.98 o 
 -15   0   9      397.23      405.56      7.15 o 
 -13   0   9      637.43      594.03      9.29 o 
 -11   0   9      559.73      521.21      6.19 o 
  -9   0   9      367.95      396.20      5.36 o 
  -7   0   9      137.15      190.95      2.83 o 
  -5   0   9        0.12        5.06      0.35 o 
  -3   0   9        4.00       11.75      0.44 o 
  -1   0   9      180.90      238.43      3.87 o 
   1   0   9      386.48      406.58      7.04 o 
   3   0   9      226.58      257.82      4.26 o 
   5   0   9      705.69      758.45     11.33 o 
   7   0   9        3.57        5.18      0.89 o 
   9   0   9      195.56      190.95      4.57 o 
  11   0   9      713.97      669.93     13.00 o 
  13   0   9      346.97      374.57      8.21 o 
 -18   1   9       24.23       31.14      1.47 o 
 -17   1   9       79.76       70.23      2.10 o 
 -16   1   9        9.75       10.17      0.85 o 
 -15   1   9       80.87       70.52      1.65 o 
 -14   1   9      377.52      386.10      4.58 o 
 -13   1   9      174.09      155.58      2.10 o 
 -12   1   9      378.38      401.45      3.96 o 
 -11   1   9      294.11      278.89      2.72 o 
 -10   1   9      577.49      600.51      6.38 o 
  -9   1   9        0.12        0.77      0.26 o 
  -8   1   9     1530.51     1658.39     13.37 o 
  -7   1   9       31.36       24.36      0.52 o 
  -6   1   9      251.52      282.42      2.59 o 
  -5   1   9      494.30      533.15      4.55 o 
  -4   1   9       15.76       20.99      0.41 o 
  -3   1   9      713.67      697.77      5.71 o 
  -2   1   9      123.15      161.98      1.76 o 
  -1   1   9        6.21       12.91      0.35 o 
   0   1   9      179.48      200.13      2.11 o 
   1   1   9       85.48       69.28      0.94 o 
   2   1   9      158.03      195.85      2.13 o 
   3   1   9      217.03      208.28      2.53 o 
   4   1   9      533.94      574.91      6.18 o 
   5   1   9       86.55       80.42      1.46 o 
   6   1   9     1448.27     1418.32     14.51 o 
   7   1   9       39.11       36.67      1.02 o 
   8   1   9       84.57       71.99      1.66 o 
   9   1   9      164.05      151.44      2.73 o 
  10   1   9       51.10       49.71      1.47 o 
  11   1   9      103.61      111.34      2.36 o 
  12   1   9      151.67      155.96      3.00 o 
  13   1   9      289.32      293.94      5.64 o 
 -18   2   9       29.63       29.12      1.31 o 
 -17   2   9        9.34        7.51      0.84 o 
 -16   2   9      273.44      267.46      3.93 o 
 -15   2   9      116.03      114.11      2.00 o 
 -14   2   9      256.39      254.90      3.06 o 
 -13   2   9      467.07      410.18      4.37 o 
 -12   2   9      636.21      613.17      6.07 o 
 -11   2   9     1380.52     1363.67     11.85 o 
 -10   2   9      220.80      226.98      2.15 o 
  -9   2   9      377.28      410.40      3.70 o 
  -8   2   9        0.44        1.26      0.25 o 
  -7   2   9       17.34       24.63      0.48 o 
  -6   2   9       82.78       97.06      1.17 o 
  -5   2   9       72.05       62.50      0.84 o 
  -4   2   9       46.56       33.42      0.65 o 
  -3   2   9      178.66      157.17      1.53 o 
  -2   2   9       15.16       13.45      0.44 o 
  -1   2   9      335.78      345.55      4.35 o 
   0   2   9      503.86      561.92      5.40 o 
   1   2   9      221.23      229.94      3.00 o 
   2   2   9      292.52      292.11      3.02 o 
   3   2   9       42.59       45.81      1.94 o 
   4   2   9     1200.20     1229.46     11.50 o 
   5   2   9        0.06        1.47      0.39 o 
   6   2   9      487.27      485.10      6.50 o 
   7   2   9      111.75      101.48      2.01 o 
   8   2   9      618.59      589.21      7.96 o 
   9   2   9       64.49       63.13      1.61 o 
  10   2   9      132.56      123.01      2.45 o 
  11   2   9       17.24       15.19      1.01 o 
  12   2   9       11.44        7.74      1.06 o 
 -17   3   9       22.02       36.14      1.56 o 
 -16   3   9        5.41        5.38      0.86 o 
 -15   3   9      103.81       97.90      2.04 o 
 -14   3   9      121.48      127.37      2.33 o 
 -13   3   9       49.94       60.27      1.66 o 
 -12   3   9        6.47        6.71      0.79 o 
 -11   3   9        0.59        0.64      0.49 o 
 -10   3   9      162.47      162.90      2.22 o 
  -9   3   9        5.47        5.97      0.50 o 
  -8   3   9        0.02        1.24      0.35 o 
  -7   3   9      122.14      130.20      1.64 o 
  -6   3   9      511.79      499.25      6.30 o 
  -5   3   9       13.46       15.44      0.46 o 
  -4   3   9       74.50       65.96      1.05 o 
  -3   3   9     1464.96     1690.53     14.60 o 
  -2   3   9     2058.94     2096.96     20.90 o 
  -1   3   9      308.73      315.95      3.52 o 
   0   3   9       57.14       55.78      1.14 o 
   1   3   9      590.83      641.14      6.72 o 
   2   3   9      175.88      194.14      3.13 o 
   3   3   9      142.95      131.67      2.58 o 
   4   3   9      575.32      586.14      5.75 o 
   5   3   9       78.11       74.40      1.15 o 
   6   3   9       60.43       58.06      1.27 o 
   7   3   9       13.55       14.74      0.79 o 
   8   3   9       50.75       46.05      1.33 o 
   9   3   9      341.69      334.98      4.98 o 
  10   3   9      275.57      276.35      4.35 o 
  11   3   9       38.54       38.95      1.68 o 
  12   3   9      153.98      158.97      3.52 o 
 -17   4   9       63.54       59.29      1.75 o 
 -16   4   9       42.95       48.02      1.53 o 
 -15   4   9       39.86       42.61      1.40 o 
 -14   4   9       21.75       18.96      1.14 o 
 -13   4   9       15.77       14.77      1.07 o 
 -12   4   9      153.75      159.53      2.55 o 
 -11   4   9      644.98      604.49      7.19 o 
 -10   4   9       75.85       75.12      1.58 o 
  -9   4   9       14.72       11.93      1.01 o 
  -8   4   9       14.00       17.81      1.05 o 
  -7   4   9       61.47       50.35      1.02 o 
  -6   4   9        2.70        2.67      0.39 o 
  -5   4   9     2894.35     3109.72     28.10 o 
  -4   4   9      625.97      578.10     12.82 o 
  -3   4   9     1129.93     1159.58      9.85 o 
  -2   4   9       20.39       20.48      1.02 o 
  -1   4   9     1848.28     1995.31     26.38 o 
   0   4   9      376.11      355.42      3.69 o 
   1   4   9       41.62       49.73      0.87 o 
   2   4   9      145.85      139.78      2.11 o 
   3   4   9       20.93       17.19      0.62 o 
   4   4   9       48.91       42.32      0.85 o 
   5   4   9      178.31      155.26      2.11 o 
   6   4   9        9.24       11.52      0.70 o 
   7   4   9      432.82      443.13      6.30 o 
   8   4   9      175.84      167.31      2.97 o 
   9   4   9      438.32      443.67      7.41 o 
  10   4   9       11.89       12.06      1.13 o 
  11   4   9      461.61      454.59      9.56 o 
  12   4   9      159.40      148.73      5.88 o 
 -16   5   9       19.75       21.80      1.21 o 
 -15   5   9      563.14      592.05      7.48 o 
 -14   5   9        2.48        1.37      0.74 o 
 -13   5   9       34.14       31.32      1.15 o 
 -12   5   9       47.69       44.29      1.27 o 
 -11   5   9     1204.59     1219.61     13.68 o 
 -10   5   9        0.35        1.56      0.97 o 
  -9   5   9       16.50       15.70      0.72 o 
  -8   5   9        1.10        1.10      0.44 o 
  -7   5   9      321.94      320.36      3.73 o 
  -6   5   9        1.24        2.76      0.43 o 
  -5   5   9        1.32        3.07      0.41 o 
  -4   5   9      198.55      168.63      2.16 o 
  -3   5   9        0.46        1.04      0.57 o 
  -2   5   9       47.81       41.40      0.87 o 
  -1   5   9      463.59      428.24      4.73 o 
   0   5   9      194.71      208.69      2.58 o 
   1   5   9      480.04      474.08      5.19 o 
   2   5   9     1197.15     1235.85     12.62 o 
   3   5   9       37.58       32.71      0.83 o 
   4   5   9       65.47       64.86      1.20 o 
   5   5   9      291.87      277.90      3.73 o 
   6   5   9       95.65      100.09      1.79 o 
   7   5   9      531.01      525.19      6.54 o 
   8   5   9       80.54       69.16      2.06 o 
   9   5   9       16.46       15.74      2.57 o 
  10   5   9        2.43        6.70      1.22 o 
  11   5   9      831.25      845.30     16.28 o 
 -15   6   9      140.18      165.42      3.31 o 
 -14   6   9        0.10        0.85      0.75 o 
 -13   6   9        7.98       12.07      0.99 o 
 -12   6   9       20.66       20.29      1.01 o 
 -11   6   9      726.75      757.07      8.91 o 
 -10   6   9      105.56      120.48      2.13 o 
  -9   6   9      642.36      619.04      6.83 o 
  -8   6   9      105.43      103.73      1.70 o 
  -7   6   9      122.08      114.14      1.80 o 
  -6   6   9      600.91      603.41      6.47 o 
  -5   6   9      316.08      300.41      3.53 o 
  -4   6   9     1868.04     1839.07     20.24 o 
  -3   6   9      136.35      120.34      1.81 o 
  -2   6   9       76.23       69.31      1.26 o 
  -1   6   9     1445.62     1467.18     18.24 o 
   0   6   9     1125.43     1111.59     12.46 o 
   1   6   9       30.54       30.13      0.87 o 
   2   6   9      719.93      681.63      7.29 o 
   3   6   9      995.65     1003.01     13.05 o 
   4   6   9       24.77       29.11      1.21 o 
   5   6   9       33.45       38.12      1.07 o 
   6   6   9        0.81        1.35      0.61 o 
   7   6   9       16.46       18.02      1.01 o 
   8   6   9        0.05        1.00      0.66 o 
   9   6   9       66.09       69.07      2.64 o 
  10   6   9      114.87       99.25      3.32 o 
 -14   7   9       75.37       74.18      1.85 o 
 -13   7   9       25.69       25.84      1.18 o 
 -12   7   9       49.74       47.02      1.41 o 
 -11   7   9        0.26        0.34      0.60 o 
 -10   7   9       65.13       62.76      1.51 o 
  -9   7   9      142.48      131.32      2.26 o 
  -8   7   9       27.25       19.50      0.83 o 
  -7   7   9      208.03      206.93      2.76 o 
  -6   7   9      142.32      133.28      1.99 o 
  -5   7   9        4.31        3.96      0.76 o 
  -4   7   9       49.30       46.19      1.22 o 
  -3   7   9     1015.39     1031.93     10.81 o 
  -2   7   9       26.34       23.51      0.83 o 
  -1   7   9     1099.71     1070.75     12.13 o 
   0   7   9      577.08      605.12      7.20 o 
   1   7   9       44.04       40.62      1.09 o 
   2   7   9        5.79        3.01      0.54 o 
   3   7   9      609.36      580.84      7.74 o 
   4   7   9       44.99       41.44      1.95 o 
   5   7   9       83.55       88.55      1.97 o 
   6   7   9      906.79      886.93     11.56 o 
   7   7   9       59.91       64.36      1.73 o 
   8   7   9        4.88        3.99      0.78 o 
   9   7   9       38.86       46.49      1.87 o 
 -12   8   9       69.30       83.41      1.93 o 
 -11   8   9        0.29        2.35      1.01 o 
 -10   8   9       12.66       13.68      0.93 o 
  -9   8   9       37.73       41.20      1.27 o 
  -8   8   9       60.68       69.69      1.74 o 
  -7   8   9       77.64       64.72      1.56 o 
  -6   8   9      139.25      140.99      2.40 o 
  -5   8   9       25.20       26.57      1.22 o 
  -4   8   9      667.93      700.24      8.36 o 
  -3   8   9       26.22       28.15      0.93 o 
  -2   8   9       22.61       21.09      0.84 o 
  -1   8   9        3.02        2.59      0.57 o 
   0   8   9      504.08      492.35      6.76 o 
   1   8   9      101.47       88.11      1.93 o 
   2   8   9        4.77        3.23      0.69 o 
   3   8   9        4.30        3.71      0.88 o 
   4   8   9        2.33        2.29      0.74 o 
   5   8   9       48.00       38.13      1.55 o 
   6   8   9        9.10        7.53      0.96 o 
   7   8   9        8.62       11.44      1.02 o 
 -10   9   9       19.39       19.89      1.07 o 
  -9   9   9        4.99        1.64      0.68 o 
  -8   9   9        0.01       -0.60      0.71 o 
  -7   9   9      381.43      379.99      5.13 o 
  -6   9   9      139.26      138.08      2.47 o 
  -5   9   9       99.11       95.61      1.95 o 
  -4   9   9       60.18       67.19      1.46 o 
  -3   9   9      102.14      105.88      3.00 o 
  -2   9   9      647.27      711.80      9.48 o 
  -1   9   9       44.25       41.20      1.41 o 
   0   9   9       44.42       41.53      1.42 o 
   1   9   9      211.84      238.79      3.90 o 
   2   9   9       27.52       24.97      1.16 o 
   3   9   9       16.25       12.97      1.17 o 
   4   9   9      202.55      217.76      4.26 o 
   5   9   9      150.51      160.19      3.50 o 
  -6  10   9       10.14       12.61      1.09 o 
  -5  10   9       98.87      108.33      2.43 o 
  -4  10   9        5.42        6.25      0.89 o 
  -3  10   9        7.26        8.90      1.22 o 
  -2  10   9      170.99      187.58      3.46 o 
  -1  10   9      159.18      172.01      3.25 o 
   0  10   9        1.06        0.17      0.73 o 
   1  10   9       69.45       74.48      1.97 o 
 -18   0  10      153.12      148.43      4.23 o 
 -16   0  10      291.76      292.69      5.38 o 
 -14   0  10     1216.03     1211.12     17.68 o 
 -12   0  10      185.29      172.72      2.57 o 
 -10   0  10      558.62      585.59      8.02 o 
  -8   0  10       13.13       13.72      0.69 o 
  -6   0  10      141.87      146.62      2.72 o 
  -4   0  10      183.60      191.74      2.72 o 
  -2   0  10       73.09       64.17      3.23 o 
   0   0  10       41.37       50.39      1.26 o 
   2   0  10       13.25       17.40      0.99 o 
   4   0  10      569.40      596.61     11.43 o 
   6   0  10     1089.66     1051.96     15.53 o 
   8   0  10       48.66       63.43      2.97 o 
  10   0  10      158.03      158.05      4.13 o 
  12   0  10      109.87      125.43      3.77 o 
 -18   1  10        2.69        3.76      0.79 o 
 -17   1  10       14.98       21.81      1.10 o 
 -16   1  10      203.17      196.87      2.84 o 
 -15   1  10       16.31       17.54      0.94 o 
 -14   1  10      208.90      209.00      2.85 o 
 -13   1  10      169.01      138.05      1.81 o 
 -12   1  10      544.21      525.32      4.71 o 
 -11   1  10      233.51      227.36      2.10 o 
 -10   1  10     1167.08     1091.73     10.17 o 
  -9   1  10       62.90       53.83      0.84 o 
  -8   1  10        2.35        6.05      0.37 o 
  -7   1  10       24.16       21.55      0.51 o 
  -6   1  10     1484.63     1476.03     12.04 o 
  -5   1  10       36.74       55.83      0.76 o 
  -4   1  10     2224.95     2360.01     18.73 o 
  -3   1  10        3.39        5.14      0.35 o 
  -2   1  10      987.91      999.08      9.34 o 
  -1   1  10        9.42       16.14      0.55 o 
   0   1  10     1843.17     1852.09     18.63 o 
   1   1  10       69.22       74.07      1.17 o 
   2   1  10      154.40      156.46      2.02 o 
   3   1  10      262.32      278.31      3.64 o 
   4   1  10       44.18       36.96      1.05 o 
   5   1  10        1.22        1.01      0.40 o 
   6   1  10      105.38       98.83      3.35 o 
   7   1  10      621.75      591.30      7.95 o 
   8   1  10        0.05        2.64      1.73 o 
   9   1  10      339.81      341.38      5.10 o 
  10   1  10      294.22      298.79      4.66 o 
  11   1  10       15.98       19.71      1.11 o 
  12   1  10        2.65        4.22      0.85 o 
 -18   2  10        0.37        0.88      0.74 o 
 -17   2  10       61.33       63.44      1.70 o 
 -16   2  10       17.74       16.96      1.02 o 
 -15   2  10       81.49       89.55      1.75 o 
 -14   2  10       78.82       71.01      1.49 o 
 -13   2  10       20.10       19.48      0.94 o 
 -12   2  10      847.60      818.13      8.53 o 
 -11   2  10      494.16      515.90      4.62 o 
 -10   2  10      187.47      179.45      2.05 o 
  -9   2  10      269.63      273.46      3.51 o 
  -8   2  10     1218.23     1273.22     10.51 o 
  -7   2  10        7.83        6.00      0.37 o 
  -6   2  10       13.93       12.04      0.42 o 
  -5   2  10      848.60      875.47      7.29 o 
  -4   2  10       41.05       36.35      0.57 o 
  -3   2  10      120.03      158.74      2.04 o 
  -2   2  10      115.98      107.22      1.31 o 
  -1   2  10        9.69       15.06      0.42 o 
   0   2  10       15.74       10.08      0.40 o 
   1   2  10      173.18      142.91      1.87 o 
   2   2  10      884.84      935.46     10.76 o 
   3   2  10      875.11      881.44      9.21 o 
   4   2  10     1860.63     1885.46     19.07 o 
   5   2  10     1284.52     1314.01     14.49 o 
   6   2  10        6.38        7.71      0.65 o 
   7   2  10      439.39      432.80      5.45 o 
   8   2  10      504.07      495.30      6.89 o 
   9   2  10      141.87      150.50      3.22 o 
  10   2  10       12.75       12.28      0.96 o 
  11   2  10        7.81        8.94      0.91 o 
  12   2  10      124.35      115.85      2.55 o 
 -17   3  10       88.12       78.44      2.18 o 
 -16   3  10      351.33      351.95      4.90 o 
 -15   3  10      107.36      103.41      2.11 o 
 -14   3  10      198.28      194.03      3.41 o 
 -13   3  10       56.91       50.80      1.33 o 
 -12   3  10      602.73      615.88      8.54 o 
 -11   3  10     1245.86     1204.38     15.14 o 
 -10   3  10       32.14       30.54      0.87 o 
  -9   3  10      311.96      291.59      3.50 o 
  -8   3  10       19.82       22.42      0.67 o 
  -7   3  10      388.61      392.93      3.79 o 
  -6   3  10       44.67       37.79      0.77 o 
  -5   3  10       72.37       93.64      1.26 o 
  -4   3  10      516.68      531.69      6.28 o 
  -3   3  10      657.21      657.76      6.45 o 
  -2   3  10      386.52      384.51      4.24 o 
  -1   3  10        0.58        0.85      0.30 o 
   0   3  10       14.79       15.60      0.87 o 
   1   3  10      120.61      124.46      1.69 o 
   2   3  10       36.28       34.13      0.78 o 
   3   3  10       33.97       35.75      0.94 o 
   4   3  10      643.67      656.52      8.04 o 
   5   3  10     1409.56     1319.74     13.59 o 
   6   3  10       10.73       13.65      0.76 o 
   7   3  10      446.81      435.07      5.49 o 
   8   3  10      252.01      256.25      4.00 o 
   9   3  10       96.51       83.11      1.93 o 
  10   3  10        2.91        2.94      0.79 o 
  11   3  10       52.93       61.22      1.76 o 
 -17   4  10        8.15        9.00      0.95 o 
 -16   4  10       42.07       47.05      1.51 o 
 -15   4  10      266.74      261.59      4.43 o 
 -14   4  10       83.33       81.41      2.05 o 
 -13   4  10        0.76        3.42      0.74 o 
 -12   4  10      335.26      363.04      6.30 o 
 -11   4  10       62.55       52.86      1.31 o 
 -10   4  10       48.79       32.52      0.94 o 
  -9   4  10       94.95       88.05      1.50 o 
  -8   4  10     1630.83     1660.13     16.55 o 
  -7   4  10       79.98       73.52      1.28 o 
  -6   4  10       83.65       85.25      1.27 o 
  -5   4  10       88.32       75.95      1.30 o 
  -4   4  10     2027.52     2066.26     18.07 o 
  -3   4  10      143.37      154.66      1.79 o 
  -2   4  10     3270.50     3379.81     31.03 o 
  -1   4  10       38.25       41.98      1.06 o 
   0   4  10        4.08        6.30      0.41 o 
   1   4  10        6.85        9.59      0.61 o 
   2   4  10      973.47      986.30      9.46 o 
   3   4  10      414.54      414.04      4.69 o 
   4   4  10      590.85      584.39      9.47 o 
   5   4  10      131.81      137.29      2.51 o 
   6   4  10      757.60      783.58     10.56 o 
   7   4  10        2.68        1.93      0.63 o 
   8   4  10       39.43       37.24      1.50 o 
   9   4  10       27.47       25.12      1.33 o 
  10   4  10       78.69       93.63      3.13 o 
  11   4  10        0.37        0.23      1.03 o 
 -16   5  10       31.78       32.33      1.36 o 
 -15   5  10      184.81      187.47      4.11 o 
 -14   5  10      289.08      296.40      5.57 o 
 -13   5  10       81.41       77.62      1.73 o 
 -12   5  10       24.90       26.40      1.06 o 
 -11   5  10      350.40      350.99      4.61 o 
 -10   5  10     1309.89     1335.70     14.83 o 
  -9   5  10      151.65      125.00      1.92 o 
  -8   5  10       94.47       83.18      1.45 o 
  -7   5  10       26.37       22.21      0.76 o 
  -6   5  10      201.90      187.80      2.44 o 
  -5   5  10        6.14        6.49      0.56 o 
  -4   5  10      490.48      472.75      5.28 o 
  -3   5  10      121.32      116.09      1.73 o 
  -2   5  10      153.45      144.18      1.96 o 
  -1   5  10       88.66       84.03      1.60 o 
   0   5  10      160.38      159.55      2.13 o 
   1   5  10       40.11       40.28      0.92 o 
   2   5  10      411.36      394.09      4.47 o 
   3   5  10      118.28      115.41      1.73 o 
   4   5  10     1003.23     1015.21     10.57 o 
   5   5  10      280.88      270.52      4.21 o 
   6   5  10       66.23       68.32      1.68 o 
   7   5  10       47.15       34.59      1.26 o 
   8   5  10       89.26       87.54      2.05 o 
   9   5  10      134.12      127.85      3.75 o 
  10   5  10        0.76        0.32      1.05 o 
 -15   6  10        2.99        3.29      0.88 o 
 -14   6  10       59.82       52.26      1.52 o 
 -13   6  10      214.76      217.37      3.36 o 
 -12   6  10      154.00      141.32      2.56 o 
 -11   6  10      112.30      104.88      3.18 o 
 -10   6  10       26.02       34.84      1.14 o 
  -9   6  10      680.79      621.80      6.80 o 
  -8   6  10      226.75      212.38      2.80 o 
  -7   6  10       19.90       13.07      0.79 o 
  -6   6  10       63.27       42.99      1.16 o 
  -5   6  10      263.05      238.04      3.32 o 
  -4   6  10       77.09       75.20      1.37 o 
  -3   6  10        7.67        7.47      0.58 o 
  -2   6  10        7.28        5.71      1.20 o 
  -1   6  10      122.90      114.04      1.90 o 
   0   6  10        7.03        5.21      0.54 o 
   1   6  10      112.91      106.82      1.66 o 
   2   6  10      606.07      596.15      6.50 o 
   3   6  10     1032.46     1024.31     10.70 o 
   4   6  10      123.10      125.06      2.08 o 
   5   6  10       39.57       37.43      1.08 o 
   6   6  10       11.94       13.47      1.12 o 
   7   6  10       56.11       52.63      1.86 o 
   8   6  10       43.21       38.87      1.65 o 
   9   6  10        0.13       -0.11      1.08 o 
 -13   7  10        2.00        4.68      0.78 o 
 -12   7  10      159.20      164.44      2.80 o 
 -11   7  10       13.66       10.99      0.87 o 
 -10   7  10        8.37       11.04      0.84 o 
  -9   7  10       84.26       70.12      1.56 o 
  -8   7  10        1.69        0.30      0.56 o 
  -7   7  10      113.97       99.69      1.91 o 
  -6   7  10      493.27      501.15      6.24 o 
  -5   7  10      314.82      303.15      4.10 o 
  -4   7  10      231.01      213.07      2.84 o 
  -3   7  10       12.32       11.72      0.70 o 
  -2   7  10      189.47      173.28      2.63 o 
  -1   7  10      344.76      337.45      4.38 o 
   0   7  10      352.51      334.45      4.35 o 
   1   7  10       49.91       52.07      1.34 o 
   2   7  10        0.59        0.01      0.47 o 
   3   7  10        9.33        9.90      0.81 o 
   4   7  10      224.52      212.18      3.78 o 
   5   7  10       90.80       99.98      2.15 o 
   6   7  10        2.11        2.57      0.72 o 
   7   7  10       11.98       11.74      1.19 o 
   8   7  10      121.28      132.06      3.24 o 
 -12   8  10       66.75       80.18      3.08 o 
 -11   8  10       80.37       78.68      1.83 o 
 -10   8  10       74.83       70.09      1.92 o 
  -9   8  10       41.72       38.27      1.79 o 
  -8   8  10        7.07        8.70      0.80 o 
  -7   8  10       45.27       35.09      1.20 o 
  -6   8  10       20.00       19.82      0.97 o 
  -5   8  10      371.87      358.68      4.79 o 
  -4   8  10       31.44       30.54      0.99 o 
  -3   8  10      165.58      159.23      2.35 o 
  -2   8  10      116.32      116.35      2.06 o 
  -1   8  10        1.37        2.49      0.58 o 
   0   8  10       11.05       11.30      0.76 o 
   1   8  10       38.06       38.77      1.78 o 
   2   8  10        2.99        3.68      0.71 o 
   3   8  10       29.86       28.64      1.35 o 
   4   8  10      228.26      213.68      4.11 o 
   5   8  10      119.96      118.03      2.80 o 
   6   8  10      121.03      126.74      2.98 o 
  -9   9  10        0.04        0.44      0.77 o 
  -8   9  10       34.51       33.43      1.40 o 
  -7   9  10      147.93      136.12      2.52 o 
  -6   9  10      185.36      178.86      2.94 o 
  -5   9  10       37.35       38.11      1.28 o 
  -4   9  10      465.66      463.09      5.49 o 
  -3   9  10       29.26       30.62      1.15 o 
  -2   9  10      496.48      505.89      7.71 o 
  -1   9  10       21.95       23.84      1.20 o 
   0   9  10      288.10      305.12      4.73 o 
   1   9  10      166.36      164.19      3.03 o 
   2   9  10      154.09      154.53      2.92 o 
   3   9  10        6.86        9.45      1.05 o 
   4   9  10        4.95        6.95      1.03 o 
  -4  10  10       34.22       34.33      1.42 o 
  -3  10  10       38.53       41.73      1.55 o 
  -2  10  10        5.38        3.87      0.87 o 
  -1  10  10       23.61       19.14      1.21 o 
 -17   0  11        6.13        4.89      1.20 o 
 -15   0  11       24.36       22.21      1.33 o 
 -13   0  11      306.20      293.51      4.43 o 
 -11   0  11     2778.97     2760.34     99.66 o 
  -9   0  11      793.85      808.41     11.29 o 
  -7   0  11     4195.01     4319.48     42.02 o 
  -5   0  11      162.03      170.62      2.54 o 
  -3   0  11       55.69       65.97      1.52 o 
  -1   0  11       70.69       68.99      1.69 o 
   1   0  11     2789.62     2797.70     39.54 o 
   3   0  11      678.44      671.78     21.21 o 
   5   0  11     1447.00     1428.79     26.02 o 
   7   0  11      912.02      900.01     16.54 o 
   9   0  11       95.34       92.51      3.34 o 
  11   0  11      105.32      102.03      4.58 o 
 -17   1  11       19.42       21.73      1.10 o 
 -16   1  11       81.89       89.98      1.94 o 
 -15   1  11       10.95       11.73      0.79 o 
 -14   1  11        3.04        3.73      0.58 o 
 -13   1  11       22.42       21.88      0.79 o 
 -12   1  11      247.52      244.88      2.51 o 
 -11   1  11      118.64      114.75      1.35 o 
 -10   1  11       81.05       85.73      1.10 o 
  -9   1  11       45.47       39.65      0.70 o 
  -8   1  11      563.34      574.98      5.41 o 
  -7   1  11       53.12       42.38      0.72 o 
  -6   1  11      153.26      137.87      1.47 o 
  -5   1  11       37.14       41.98      0.72 o 
  -4   1  11       73.12       57.03      0.88 o 
  -3   1  11      167.94      176.28      3.33 o 
  -2   1  11        1.47        1.23      0.29 o 
  -1   1  11      354.38      365.52      6.40 o 
   0   1  11      928.19      861.40      9.60 o 
   1   1  11      249.24      236.94      2.85 o 
   2   1  11       49.62       57.02      1.05 o 
   3   1  11       37.54       32.19      0.81 o 
   4   1  11       83.65       74.74      1.45 o 
   5   1  11       76.36       61.68      1.19 o 
   6   1  11       12.73       15.73      1.08 o 
   7   1  11       55.43       51.54      1.40 o 
   8   1  11      151.89      150.70      3.19 o 
   9   1  11        0.06        0.82      0.62 o 
  10   1  11        0.23        1.23      0.68 o 
  11   1  11       26.14       25.91      1.25 o 
 -17   2  11       56.48       44.41      1.47 o 
 -16   2  11       19.61       21.11      0.99 o 
 -15   2  11        3.67        2.55      0.60 o 
 -14   2  11        5.86        8.99      0.71 o 
 -13   2  11      421.47      402.81      5.12 o 
 -12   2  11       31.98       31.80      0.94 o 
 -11   2  11       79.02       79.36      1.32 o 
 -10   2  11       97.49      112.07      1.40 o 
  -9   2  11      156.65      145.20      1.74 o 
  -8   2  11       49.34       50.28      1.04 o 
  -7   2  11        0.38        1.18      0.33 o 
  -6   2  11      269.86      281.21      3.07 o 
  -5   2  11       24.86       20.52      0.58 o 
  -4   2  11      194.08      216.73      5.78 o 
  -3   2  11        3.14        3.63      0.53 o 
  -2   2  11      374.54      382.16      6.21 o 
  -1   2  11      145.90      135.23      2.65 o 
   0   2  11     1075.28     1058.92     15.97 o 
   1   2  11       22.88       21.46      0.65 o 
   2   2  11      225.32      206.65      3.46 o 
   3   2  11      654.86      621.15     12.53 o 
   4   2  11      212.16      206.17      2.64 o 
   5   2  11       82.08       64.06      1.23 o 
   6   2  11        2.51        1.60      0.51 o 
   7   2  11      262.67      248.27      3.87 o 
   8   2  11        6.69        6.51      0.73 o 
   9   2  11        1.68        0.49      0.65 o 
  10   2  11      104.09      131.38      2.64 o 
  11   2  11       55.65       55.38      1.70 o 
 -17   3  11       92.49       87.27      2.06 o 
 -16   3  11      232.11      234.57      3.65 o 
 -15   3  11       13.20        9.70      0.97 o 
 -14   3  11      656.30      633.88      8.59 o 
 -13   3  11       43.53       38.89      1.20 o 
 -12   3  11      376.98      375.32      4.84 o 
 -11   3  11      142.53      112.32      1.98 o 
 -10   3  11      124.48      106.22      1.57 o 
  -9   3  11        8.09       10.18      0.58 o 
  -8   3  11      175.85      173.75      3.04 o 
  -7   3  11      215.29      219.79      2.56 o 
  -6   3  11      201.91      197.66      2.49 o 
  -5   3  11       19.46       17.95      0.57 o 
  -4   3  11       63.62       56.95      1.18 o 
  -3   3  11       32.70       30.29      0.73 o 
  -2   3  11      102.47      104.15      1.50 o 
  -1   3  11       92.98      112.20      1.79 o 
   0   3  11      121.50      117.83      1.91 o 
   1   3  11      359.29      352.86      4.51 o 
   2   3  11      152.04      149.47      2.30 o 
   3   3  11        7.64        9.89      0.66 o 
   4   3  11        0.75        1.57      0.49 o 
   5   3  11     1094.92     1135.96     14.71 o 
   6   3  11      108.18       89.26      1.95 o 
   7   3  11       96.36       91.08      2.02 o 
   8   3  11      103.54      110.84      2.66 o 
   9   3  11      404.96      425.44      7.27 o 
  10   3  11       12.02        8.92      1.78 o 
 -16   4  11        0.61        0.87      0.71 o 
 -15   4  11      153.92      139.37      2.87 o 
 -14   4  11      172.72      168.09      3.68 o 
 -13   4  11      637.07      597.07      8.20 o 
 -12   4  11      158.34      152.30      2.82 o 
 -11   4  11       15.28       10.13      0.77 o 
 -10   4  11      131.48      112.37      1.80 o 
  -9   4  11      127.27      119.92      1.84 o 
  -8   4  11      403.37      372.31      4.26 o 
  -7   4  11       69.45       75.77      1.37 o 
  -6   4  11       11.20       12.11      0.63 o 
  -5   4  11       51.41       37.87      0.85 o 
  -4   4  11      223.98      227.64      2.46 o 
  -3   4  11       19.39       20.56      0.63 o 
  -2   4  11        0.50        1.41      0.44 o 
  -1   4  11        7.34        4.89      0.52 o 
   0   4  11        5.09        6.10      0.64 o 
   1   4  11        3.44        3.57      0.45 o 
   2   4  11      564.19      540.37      6.05 o 
   3   4  11      195.49      197.20      2.65 o 
   4   4  11       65.04       53.71      1.16 o 
   5   4  11       73.05       66.09      1.63 o 
   6   4  11      421.24      444.77      6.40 o 
   7   4  11      106.52      110.43      2.30 o 
   8   4  11       86.51       97.28      2.48 o 
   9   4  11       42.26       41.83      1.66 o 
  10   4  11       18.30       19.02      1.34 o 
 -15   5  11       31.28       29.26      1.41 o 
 -14   5  11       16.34       17.81      1.16 o 
 -13   5  11       81.50       92.79      1.92 o 
 -12   5  11        8.20        8.73      0.76 o 
 -11   5  11      131.97      102.99      1.94 o 
 -10   5  11       10.53        8.55      0.67 o 
  -9   5  11      369.94      339.63      4.03 o 
  -8   5  11       31.65       25.88      0.95 o 
  -7   5  11       26.17       35.09      1.05 o 
  -6   5  11        7.92        9.58      0.68 o 
  -5   5  11      492.70      465.24      5.26 o 
  -4   5  11      127.11      116.40      1.79 o 
  -3   5  11       17.11        8.69      0.61 o 
  -2   5  11      104.93       88.55      1.71 o 
  -1   5  11      251.82      257.26      3.15 o 
   0   5  11        5.01        7.35      0.51 o 
   1   5  11       45.95       49.43      1.32 o 
   2   5  11      189.55      190.68      2.60 o 
   3   5  11     1775.06     1835.83     18.89 o 
   4   5  11        9.90       12.01      0.77 o 
   5   5  11      241.81      230.11      3.78 o 
   6   5  11      127.07      131.52      2.58 o 
   7   5  11      345.47      343.97      5.29 o 
   8   5  11        1.87        5.49      0.94 o 
   9   5  11       35.34       35.31      2.02 o 
 -14   6  11        0.00        0.69      0.68 o 
 -13   6  11        1.80        4.49      0.73 o 
 -12   6  11       23.89       31.22      1.16 o 
 -11   6  11       69.11       60.46      1.78 o 
 -10   6  11        0.08        0.35      0.63 o 
  -9   6  11       24.57       15.78      0.87 o 
  -8   6  11       43.27       42.80      1.34 o 
  -7   6  11      325.28      285.14      3.92 o 
  -6   6  11        0.00        1.66      0.53 o 
  -5   6  11       39.88       37.00      0.99 o 
  -4   6  11       15.64       16.43      0.73 o 
  -3   6  11      119.81      131.39      1.98 o 
  -2   6  11       61.32       64.83      1.39 o 
  -1   6  11       10.04       10.18      0.69 o 
   0   6  11        2.56        1.23      0.47 o 
   1   6  11       58.23       43.97      1.03 o 
   2   6  11      518.42      509.25      5.69 o 
   3   6  11        6.48        7.22      0.70 o 
   4   6  11        1.19        1.33      0.60 o 
   5   6  11       12.07       13.56      0.93 o 
   6   6  11       28.56       35.79      1.58 o 
   7   6  11       12.34       20.39      1.31 o 
   8   6  11        6.63       11.18      1.18 o 
 -13   7  11      128.45      150.21      2.70 o 
 -12   7  11       46.37       60.35      1.82 o 
 -11   7  11        8.94        9.67      0.95 o 
 -10   7  11       18.62       13.14      0.98 o 
  -9   7  11       19.01       14.08      0.89 o 
  -8   7  11        0.95        0.07      0.55 o 
  -7   7  11       10.18        8.85      0.77 o 
  -6   7  11      638.20      604.92      7.38 o 
  -5   7  11        4.46        5.78      0.61 o 
  -4   7  11      219.79      213.99      2.89 o 
  -3   7  11       92.17      100.12      1.72 o 
  -2   7  11      310.92      314.60      4.20 o 
  -1   7  11      110.12      102.30      1.96 o 
   0   7  11      347.76      309.58      4.12 o 
   1   7  11       10.73       10.07      0.75 o 
   2   7  11       17.01        9.59      0.73 o 
   3   7  11       74.75       62.53      1.59 o 
   4   7  11      101.05       99.69      3.22 o 
   5   7  11       76.89       68.25      2.16 o 
   6   7  11        0.07        2.35      0.88 o 
   7   7  11       19.91       19.17      1.36 o 
 -11   8  11      107.76       94.62      2.32 o 
 -10   8  11       41.05       39.07      1.48 o 
  -9   8  11       25.36       25.04      1.23 o 
  -8   8  11       15.97       18.73      1.00 o 
  -7   8  11      243.32      221.03      3.36 o 
  -6   8  11        1.69        2.15      0.64 o 
  -5   8  11      231.30      257.22      3.41 o 
  -4   8  11       12.52       12.30      0.77 o 
  -3   8  11       67.09       66.23      1.54 o 
  -2   8  11        2.21        2.82      1.03 o 
  -1   8  11       53.50       60.09      1.44 o 
   0   8  11       16.00       17.73      0.89 o 
   1   8  11      117.42      112.52      2.30 o 
   2   8  11        5.85        9.59      2.08 o 
   3   8  11        1.69        2.51      0.81 o 
   4   8  11       57.31       53.91      2.45 o 
   5   8  11      142.82      151.15      4.48 o 
  -8   9  11      329.29      342.60      5.35 o 
  -7   9  11        5.87        7.39      0.86 o 
  -6   9  11       65.58       62.67      1.62 o 
  -5   9  11       24.09       27.22      1.06 o 
  -4   9  11      769.79      833.92      9.15 o 
  -3   9  11       17.67       19.79      1.02 o 
  -2   9  11      382.24      408.75      6.00 o 
  -1   9  11      107.73      120.84      2.53 o 
   0   9  11      396.53      388.66      5.77 o 
   1   9  11       38.31       39.61      1.45 o 
   2   9  11      208.32      193.87      3.96 o 
 -16   0  12      468.15      482.04     13.44 o 
 -14   0  12      133.53      150.21      2.78 o 
 -12   0  12       26.53       21.02      0.90 o 
 -10   0  12       46.79       29.80      1.01 o 
  -8   0  12      906.97      913.35      9.37 o 
  -6   0  12      735.65      684.13     15.71 o 
  -4   0  12      103.28      117.80      2.36 o 
  -2   0  12      144.83      148.58      5.22 o 
   0   0  12      458.45      494.38      7.65 o 
   2   0  12      146.20      148.06      2.88 o 
   4   0  12     1108.46     1071.86     15.84 o 
   6   0  12        0.46        0.23      0.78 o 
   8   0  12       10.90       18.46      1.40 o 
  10   0  12        3.39        4.77      1.16 o 
 -17   1  12      300.28      321.79      5.13 o 
 -16   1  12       40.94       40.77      1.33 o 
 -15   1  12      319.30      334.08      4.14 o 
 -14   1  12      184.80      171.30      2.65 o 
 -13   1  12       12.27       14.52      0.69 o 
 -12   1  12      227.57      235.44      2.61 o 
 -11   1  12       63.67       55.84      1.02 o 
 -10   1  12     1586.07     1624.76     13.33 o 
  -9   1  12     1328.70     1327.26     20.75 o 
  -8   1  12      603.14      584.48      5.16 o 
  -7   1  12      232.57      242.63      2.76 o 
  -6   1  12      494.94      504.80      5.65 o 
  -5   1  12     1048.12     1116.36     11.51 o 
  -4   1  12       23.32       25.34      1.07 o 
  -3   1  12      603.91      636.88      6.79 o 
  -2   1  12       33.29       30.90      0.82 o 
  -1   1  12     1242.80     1269.03     12.98 o 
   0   1  12      214.22      197.78      2.48 o 
   1   1  12      124.53      126.42      1.79 o 
   2   1  12       76.27       65.36      1.18 o 
   3   1  12       96.78       86.04      1.42 o 
   4   1  12      120.47      107.15      1.68 o 
   5   1  12       90.38       81.58      1.61 o 
   6   1  12        1.14        1.34      0.50 o 
   7   1  12       38.70       34.38      1.19 o 
   8   1  12       18.42       17.47      0.99 o 
   9   1  12      240.05      258.51      4.88 o 
  10   1  12       15.57       22.78      1.18 o 
 -17   2  12      346.66      380.17      5.22 o 
 -16   2  12       74.73       81.48      1.72 o 
 -15   2  12      288.50      270.96      3.93 o 
 -14   2  12       16.18       13.58      1.02 o 
 -13   2  12        0.07        0.29      0.54 o 
 -12   2  12      418.02      388.92      4.53 o 
 -11   2  12        1.42        0.42      0.42 o 
 -10   2  12       10.23        6.33      0.51 o 
  -9   2  12      511.52      514.11      6.32 o 
  -8   2  12      227.58      221.70      2.80 o 
  -7   2  12      337.56      316.71      4.15 o 
  -6   2  12      446.88      434.27      6.04 o 
  -5   2  12        5.78        9.39      0.96 o 
  -4   2  12      613.43      622.80      7.44 o 
  -3   2  12      968.92      971.75     11.23 o 
  -2   2  12       17.53       20.43      0.76 o 
  -1   2  12      570.91      519.80      6.33 o 
   0   2  12        2.42        3.19      0.47 o 
   1   2  12      643.91      640.76      7.68 o 
   2   2  12      411.10      393.86      5.01 o 
   3   2  12      674.69      654.91      7.88 o 
   4   2  12      180.94      158.53      2.80 o 
   5   2  12       90.12      100.88      2.07 o 
   6   2  12       24.64       20.55      1.01 o 
   7   2  12       36.49       33.52      1.62 o 
   8   2  12       65.05       54.37      1.80 o 
   9   2  12      111.94      110.87      2.76 o 
  10   2  12       89.61       80.48      2.37 o 
 -17   3  12       47.13       48.90      1.60 o 
 -16   3  12        6.44        8.15      0.86 o 
 -15   3  12        7.53        9.99      0.95 o 
 -14   3  12       32.13       37.08      1.41 o 
 -13   3  12        9.37        6.99      0.71 o 
 -12   3  12       12.30       20.28      1.07 o 
 -11   3  12      284.13      248.42      2.93 o 
 -10   3  12      508.94      487.26      5.05 o 
  -9   3  12       62.75       59.53      1.23 o 
  -8   3  12      232.33      206.10      2.72 o 
  -7   3  12        0.30        1.24      0.41 o 
  -6   3  12      552.12      511.65      5.25 o 
  -5   3  12       64.93       64.09      1.08 o 
  -4   3  12      133.20      121.75      1.73 o 
  -3   3  12      164.41      154.32      2.36 o 
  -2   3  12       97.32       87.59      1.60 o 
  -1   3  12     1159.73     1162.92     13.33 o 
   0   3  12       79.28       87.15      1.61 o 
   1   3  12        0.66        1.83      0.46 o 
   2   3  12       13.70       10.94      0.68 o 
   3   3  12      221.76      185.89      2.78 o 
   4   3  12       87.77       96.26      1.80 o 
   5   3  12       88.23       74.91      1.77 o 
   6   3  12        1.59        1.59      0.64 o 
   7   3  12      202.84      203.62      4.40 o 
   8   3  12        1.41        1.39      0.79 o 
   9   3  12        7.42        7.15      0.98 o 
  10   3  12       16.80       27.24      1.52 o 
 -16   4  12      189.58      211.12      3.77 o 
 -15   4  12       81.46       77.56      2.10 o 
 -14   4  12      302.85      326.32      5.50 o 
 -13   4  12       10.28       10.89      0.87 o 
 -12   4  12      140.66      168.95      3.46 o 
 -11   4  12       34.42       43.53      1.23 o 
 -10   4  12     1476.22     1475.41     17.27 o 
  -9   4  12        2.63        1.84      0.56 o 
  -8   4  12      365.23      375.94      4.86 o 
  -7   4  12      140.10      120.52      1.87 o 
  -6   4  12     1319.48     1313.92     19.77 o 
  -5   4  12        0.35        0.81      0.40 o 
  -4   4  12      283.94      295.79      3.28 o 
  -3   4  12      222.52      214.87      2.82 o 
  -2   4  12      223.60      224.00      3.44 o 
  -1   4  12        6.86        6.84      0.60 o 
   0   4  12      551.27      527.64      6.51 o 
   1   4  12      117.17      103.62      1.85 o 
   2   4  12      297.99      306.03      4.12 o 
   3   4  12       12.12       13.29      0.77 o 
   4   4  12       48.60       52.21      1.31 o 
   5   4  12        3.09        6.68      0.76 o 
   6   4  12      605.33      629.08      8.73 o 
   7   4  12        1.73        2.51      0.71 o 
   8   4  12      265.24      287.55      5.33 o 
   9   4  12       26.98       25.74      1.44 o 
 -15   5  12        6.67        6.63      0.95 o 
 -14   5  12       77.59       75.42      2.02 o 
 -13   5  12       27.37       22.70      1.06 o 
 -12   5  12      114.88      115.82      2.43 o 
 -11   5  12      103.35       99.94      2.19 o 
 -10   5  12      212.47      200.67      3.05 o 
  -9   5  12      229.11      224.89      3.29 o 
  -8   5  12      409.44      373.26      4.87 o 
  -7   5  12        6.74        8.71      0.71 o 
  -6   5  12        2.47        2.17      0.49 o 
  -5   5  12      106.85       95.41      1.63 o 
  -4   5  12      411.00      394.12      4.26 o 
  -3   5  12      265.62      258.58      3.23 o 
  -2   5  12       40.17       40.74      0.99 o 
  -1   5  12      557.89      546.39      6.18 o 
   0   5  12      226.18      223.91      2.97 o 
   1   5  12        5.47        6.81      0.59 o 
   2   5  12      573.25      571.25      6.45 o 
   3   5  12      147.65      136.71      2.10 o 
   4   5  12      480.88      458.39      6.60 o 
   5   5  12      263.38      259.63      4.21 o 
   6   5  12      208.20      220.95      3.77 o 
   7   5  12        6.45        6.65      0.96 o 
   8   5  12       80.17       86.62      2.42 o 
 -14   6  12       35.53       40.70      1.85 o 
 -13   6  12        1.33       -0.70      0.70 o 
 -12   6  12       40.15       34.22      1.38 o 
 -11   6  12      225.65      213.61      3.68 o 
 -10   6  12       28.18       23.96      1.14 o 
  -9   6  12       10.12        7.99      1.19 o 
  -8   6  12      198.82      189.60      3.19 o 
  -7   6  12        1.51        1.36      0.58 o 
  -6   6  12        6.62        7.57      0.62 o 
  -5   6  12       23.18       19.96      0.82 o 
  -4   6  12       10.29        7.47      0.63 o 
  -3   6  12      146.21      140.25      2.28 o 
  -2   6  12       12.59       16.64      0.82 o 
  -1   6  12       64.82       69.17      1.62 o 
   0   6  12       66.73       65.69      1.83 o 
   1   6  12      438.73      418.69      6.09 o 
   2   6  12      574.84      581.60      9.48 o 
   3   6  12        0.36        0.24      0.54 o 
   4   6  12       37.39       40.26      1.35 o 
   5   6  12        0.51        1.85      0.67 o 
   6   6  12       55.09       58.63      2.02 o 
   7   6  12       62.62       78.91      2.42 o 
 -12   7  12        3.44        1.92      0.80 o 
 -11   7  12       93.56       83.67      2.11 o 
 -10   7  12        1.17        1.78      0.73 o 
  -9   7  12       91.93       95.22      1.99 o 
  -8   7  12      105.99      113.00      2.14 o 
  -7   7  12        6.53        4.74      0.70 o 
  -6   7  12      126.23      114.01      1.94 o 
  -5   7  12      140.80      129.73      2.09 o 
  -4   7  12       25.62       22.75      0.88 o 
  -3   7  12        2.16        4.18      0.61 o 
  -2   7  12       47.82       40.38      1.38 o 
  -1   7  12       75.01       70.27      1.52 o 
   0   7  12        3.37        5.27      1.10 o 
   1   7  12      138.24      129.78      2.82 o 
   2   7  12        0.22        0.24      0.62 o 
   3   7  12        5.63        5.75      0.86 o 
   4   7  12       62.66       55.59      2.52 o 
   5   7  12       12.28        9.53      1.08 o 
 -10   8  12        0.46        0.94      0.79 o 
  -9   8  12       30.69       29.18      1.34 o 
  -8   8  12       16.71       16.92      0.99 o 
  -7   8  12        9.66        7.61      0.78 o 
  -6   8  12        0.36        0.34      0.57 o 
  -5   8  12       61.39       61.89      1.42 o 
  -4   8  12      135.44      144.40      2.28 o 
  -3   8  12       83.24       74.17      1.67 o 
  -2   8  12      131.72      145.58      2.46 o 
  -1   8  12       27.69       28.57      1.06 o 
   0   8  12       31.06       24.05      1.02 o 
   1   8  12       13.38       15.18      1.48 o 
   2   8  12        2.24        1.52      0.85 o 
   3   8  12       53.33       58.75      2.60 o 
  -7   9  12      477.69      516.42      6.71 o 
  -6   9  12      174.25      167.72      2.65 o 
  -5   9  12        3.01        2.56      0.67 o 
  -4   9  12       23.98       22.35      1.07 o 
  -3   9  12        4.31        7.03      0.79 o 
  -2   9  12       29.38       27.38      1.28 o 
  -1   9  12       47.80       48.07      1.58 o 
   0   9  12      193.56      202.77      3.57 o 
 -17   0  13     1285.93     1558.74     37.98 o 
 -15   0  13      499.07      481.33      9.75 o 
 -13   0  13       15.52       27.60      1.32 o 
 -11   0  13      329.18      344.30      4.39 o 
  -9   0  13      608.01      572.32      7.81 o 
  -7   0  13      870.07      870.42     13.01 o 
  -5   0  13     4181.98     4254.86     59.86 o 
  -3   0  13       11.22       10.57      0.80 o 
  -1   0  13     2596.29     2596.78     36.84 o 
   1   0  13      150.85      148.77      2.92 o 
   3   0  13     1859.09     2016.94     35.32 o 
   5   0  13       79.15       67.92      1.88 o 
   7   0  13      404.39      383.61     11.67 o 
   9   0  13      705.30      775.91     21.89 o 
 -17   1  13       10.70       15.56      1.11 o 
 -16   1  13       36.01       48.13      1.59 o 
 -15   1  13       62.78       56.20      1.37 o 
 -14   1  13       16.99       15.54      0.85 o 
 -13   1  13        8.28        8.15      0.66 o 
 -12   1  13      552.00      507.93      4.91 o 
 -11   1  13      384.26      371.55      4.10 o 
 -10   1  13      460.95      416.59      4.46 o 
  -9   1  13      811.10      785.77      7.93 o 
  -8   1  13      708.37      708.44      8.69 o 
  -7   1  13      587.45      590.59      6.58 o 
  -6   1  13      923.81      935.47     10.89 o 
  -5   1  13      686.77      697.40      8.30 o 
  -4   1  13       44.04       41.16      1.05 o 
  -3   1  13      340.51      333.48      4.33 o 
  -2   1  13      988.98      985.99     11.42 o 
  -1   1  13        7.05        6.65      0.58 o 
   0   1  13      493.98      498.94      6.16 o 
   1   1  13      228.49      212.27      3.03 o 
   2   1  13      410.91      388.54      4.48 o 
   3   1  13       51.35       51.97      1.10 o 
   4   1  13      184.84      184.11      2.51 o 
   5   1  13       65.18       56.77      1.22 o 
   6   1  13       48.50       34.37      1.17 o 
   7   1  13      195.09      191.60      5.29 o 
   8   1  13      223.37      228.15      6.49 o 
   9   1  13        8.16        5.77      0.83 o 
 -17   2  13       73.61       81.38      1.97 o 
 -16   2  13       49.14       54.62      1.55 o 
 -15   2  13       18.90       22.65      1.07 o 
 -14   2  13       22.66       22.37      1.14 o 
 -13   2  13        0.00        0.64      0.50 o 
 -12   2  13      797.56      853.25      9.02 o 
 -11   2  13       29.13       25.73      0.91 o 
 -10   2  13     1076.53     1135.55     12.87 o 
  -9   2  13       38.23       39.66      0.98 o 
  -8   2  13      688.49      681.71      6.84 o 
  -7   2  13       86.20       80.07      1.44 o 
  -6   2  13      152.49      157.98      2.99 o 
  -5   2  13        7.68        7.75      0.96 o 
  -4   2  13       23.10       22.33      0.81 o 
  -3   2  13     1206.88     1224.59     14.03 o 
  -2   2  13      457.43      452.42      5.66 o 
  -1   2  13      969.64      944.26     11.01 o 
   0   2  13      460.45      453.68      5.69 o 
   1   2  13      139.91      130.98      2.15 o 
   2   2  13      107.55       97.52      1.79 o 
   3   2  13      965.28      844.01     10.00 o 
   4   2  13      593.82      624.99      7.65 o 
   5   2  13        0.39       -0.52      0.65 o 
   6   2  13      235.38      239.29      3.93 o 
   7   2  13        1.35        3.02      2.24 o 
   8   2  13      212.27      224.14      4.75 o 
   9   2  13      296.17      307.53      5.75 o 
 -16   3  13      199.10      196.46      3.26 o 
 -15   3  13      334.74      375.93      7.03 o 
 -14   3  13        4.05        6.64      0.92 o 
 -13   3  13      630.77      647.57     10.67 o 
 -12   3  13      156.43      129.10      2.53 o 
 -11   3  13       23.57       22.40      0.89 o 
 -10   3  13      842.48      761.01      8.22 o 
  -9   3  13       27.76       27.37      0.91 o 
  -8   3  13      170.20      163.77      2.33 o 
  -7   3  13        0.13        1.17      0.48 o 
  -6   3  13     1038.40      997.27     18.54 o 
  -5   3  13      111.08      108.03      1.90 o 
  -4   3  13     1634.28     1568.91     25.25 o 
  -3   3  13        0.18        1.74      0.71 o 
  -2   3  13      110.73      104.25      1.84 o 
  -1   3  13        7.90        5.73      0.58 o 
   0   3  13      282.71      267.18      3.68 o 
   1   3  13      208.66      204.35      3.01 o 
   2   3  13       13.83       19.41      0.86 o 
   3   3  13        5.08        3.08      0.57 o 
   4   3  13      726.07      687.38      8.36 o 
   5   3  13     1023.42     1071.40     14.07 o 
   6   3  13       45.90       39.74      1.58 o 
   7   3  13      473.11      467.75      7.84 o 
   8   3  13      273.83      244.04      4.73 o 
   9   3  13      259.35      277.01      5.29 o 
 -15   4  13       28.67       26.21      1.35 o 
 -14   4  13       46.14       34.96      1.38 o 
 -13   4  13        0.02        0.55      0.76 o 
 -12   4  13       90.72       86.09      2.03 o 
 -11   4  13      169.66      168.37      2.71 o 
 -10   4  13        0.53        1.31      0.59 o 
  -9   4  13        6.75        8.70      0.69 o 
  -8   4  13      164.24      152.39      2.24 o 
  -7   4  13      171.07      154.56      2.10 o 
  -6   4  13      212.42      182.62      2.34 o 
  -5   4  13       51.11       38.67      1.06 o 
  -4   4  13       70.79       66.84      1.34 o 
  -3   4  13     1124.06     1154.51     14.90 o 
  -2   4  13      291.43      270.04      4.18 o 
  -1   4  13      576.06      559.50      6.91 o 
   0   4  13      148.12      143.46      2.35 o 
   1   4  13     1471.75     1441.21     16.50 o 
   2   4  13       95.49       71.78      1.54 o 
   3   4  13      415.35      343.73      4.62 o 
   4   4  13      137.19      132.75      2.57 o 
   5   4  13      446.35      469.56      6.80 o 
   6   4  13      100.75       92.39      2.13 o 
   7   4  13      346.15      388.31      6.76 o 
   8   4  13        1.09        2.89      1.71 o 
 -15   5  13       22.22       18.34      1.48 o 
 -14   5  13        9.75        9.46      0.96 o 
 -13   5  13        0.36        0.73      0.71 o 
 -12   5  13       14.74       13.67      1.02 o 
 -11   5  13      301.42      288.57      5.78 o 
 -10   5  13       16.51       11.81      0.84 o 
  -9   5  13       80.87       76.44      1.68 o 
  -8   5  13      753.29      670.47      8.07 o 
  -7   5  13        6.84       17.02      0.79 o 
  -6   5  13      102.42       85.85      1.57 o 
  -5   5  13     1108.46     1066.67     10.42 o 
  -4   5  13     2167.87     2111.40     23.71 o 
  -3   5  13     1262.58     1213.28     14.06 o 
  -2   5  13      105.79       83.82      1.75 o 
  -1   5  13      564.37      506.66      5.84 o 
   0   5  13       52.10       42.79      1.10 o 
   1   5  13     1490.45     1525.13     15.93 o 
   2   5  13       94.28      109.21      1.85 o 
   3   5  13      246.23      260.05      3.41 o 
   4   5  13       61.23       61.76      1.67 o 
   5   5  13       19.06       18.41      1.05 o 
   6   5  13        3.00        3.89      0.77 o 
   7   5  13      204.81      198.76      3.60 o 
 -13   6  13       76.82       76.83      2.85 o 
 -12   6  13      250.32      266.52      4.40 o 
 -11   6  13      313.29      313.32      7.53 o 
 -10   6  13       18.17       18.39      0.97 o 
  -9   6  13      109.31       98.65      1.98 o 
  -8   6  13     1288.87     1337.85     15.22 o 
  -7   6  13       87.84       96.52      1.75 o 
  -6   6  13       39.71       45.73      1.17 o 
  -5   6  13       34.27       28.22      0.95 o 
  -4   6  13       73.66       64.16      1.46 o 
  -3   6  13      330.72      300.14      4.74 o 
  -2   6  13        7.14        5.38      0.75 o 
  -1   6  13      137.20      126.54      2.65 o 
   0   6  13      524.64      561.94      7.90 o 
   1   6  13       50.22       35.25      1.30 o 
   2   6  13       36.51       38.02      1.34 o 
   3   6  13       77.74       64.73      1.75 o 
   4   6  13      446.05      476.05      6.96 o 
   5   6  13        5.59        4.93      0.79 o 
   6   6  13       16.94       17.95      1.37 o 
 -12   7  13       13.96       15.31      1.21 o 
 -11   7  13       60.54       55.92      1.95 o 
 -10   7  13       16.03       26.09      1.26 o 
  -9   7  13       79.68       75.99      1.77 o 
  -8   7  13      115.64      128.03      2.35 o 
  -7   7  13      228.31      238.57      3.27 o 
  -6   7  13       10.14        9.97      0.77 o 
  -5   7  13      343.40      355.03      4.39 o 
  -4   7  13       16.72       20.72      0.92 o 
  -3   7  13       19.84       16.88      1.23 o 
  -2   7  13       26.08       22.74      1.13 o 
  -1   7  13       32.77       31.18      1.29 o 
   0   7  13        5.83        7.20      0.82 o 
   1   7  13      332.52      326.15      5.10 o 
   2   7  13       81.47       85.25      2.20 o 
   3   7  13      256.72      284.69      5.99 o 
   4   7  13      294.15      298.73      6.96 o 
  -9   8  13       73.19       56.80      1.77 o 
  -8   8  13       30.31       37.94      1.32 o 
  -7   8  13       12.51       10.91      0.82 o 
  -6   8  13       26.63       33.35      1.11 o 
  -5   8  13        7.10        7.35      0.70 o 
  -4   8  13        9.88       12.21      0.89 o 
  -3   8  13       68.91       75.67      1.68 o 
  -2   8  13       12.39       10.04      0.80 o 
  -1   8  13      142.45      156.15      3.07 o 
   0   8  13       11.61       15.29      1.08 o 
   1   8  13        9.19       15.62      1.32 o 
   2   8  13        0.17       -0.21      1.07 o 
 -16   0  14        4.62        9.20      1.32 o 
 -14   0  14        1.93        1.24      0.82 o 
 -12   0  14       65.69       62.80      2.32 o 
 -10   0  14      240.21      244.59      4.59 o 
  -8   0  14     1347.73     1380.69     25.34 o 
  -6   0  14       53.89       58.79      2.17 o 
  -4   0  14    12375.46    12321.08    323.59 o 
  -2   0  14       94.03       85.47      2.02 o 
   0   0  14     5595.04     5447.65     76.44 o 
   2   0  14        0.18        0.53      0.58 o 
   4   0  14       10.70        7.45      1.79 o 
   6   0  14        0.74        4.42      1.63 o 
   8   0  14      256.80      271.42      6.17 o 
 -16   1  14        0.05       -0.45      0.72 o 
 -15   1  14        1.89        1.56      0.65 o 
 -14   1  14        3.27        3.69      0.68 o 
 -13   1  14      121.70      146.67      2.74 o 
 -12   1  14       14.24       14.33      0.84 o 
 -11   1  14      203.12      195.41      2.72 o 
 -10   1  14      996.17     1016.20     10.91 o 
  -9   1  14      118.03      102.83      1.75 o 
  -8   1  14       95.18       98.56      1.68 o 
  -7   1  14     1372.26     1288.14     21.82 o 
  -6   1  14     2842.26     2982.94     33.08 o 
  -5   1  14      179.31      176.90      2.68 o 
  -4   1  14       79.76       71.48      1.48 o 
  -3   1  14     1181.90     1159.19     13.36 o 
  -2   1  14     1110.74     1143.02     13.19 o 
  -1   1  14        7.60        6.23      0.63 o 
   0   1  14      493.53      506.70      6.30 o 
   1   1  14      122.46      108.46      2.05 o 
   2   1  14       17.98       21.43      1.11 o 
   3   1  14        0.00        0.85      0.50 o 
   4   1  14       27.19       22.23      0.92 o 
   5   1  14      121.95      114.07      2.32 o 
   6   1  14       22.63       23.91      1.25 o 
   7   1  14       43.41       47.57      2.61 o 
   8   1  14      250.82      277.73      6.77 o 
 -16   2  14       51.39       52.49      1.54 o 
 -15   2  14       34.56       30.35      1.56 o 
 -14   2  14       71.26       59.32      1.97 o 
 -13   2  14        4.68        3.08      0.62 o 
 -12   2  14        0.21        0.31      0.50 o 
 -11   2  14      110.88       96.72      2.13 o 
 -10   2  14      184.47      176.96      3.14 o 
  -9   2  14       54.72       47.65      1.15 o 
  -8   2  14        4.69        6.86      0.59 o 
  -7   2  14       29.33       28.08      0.88 o 
  -6   2  14      588.58      579.25      7.11 o 
  -5   2  14       94.41       94.08      1.75 o 
  -4   2  14      366.48      350.33      4.59 o 
  -3   2  14       21.89       14.84      0.75 o 
  -2   2  14      129.06      136.38      2.23 o 
  -1   2  14      164.76      156.17      2.46 o 
   0   2  14      257.12      225.09      3.24 o 
   1   2  14      164.12      154.05      2.47 o 
   2   2  14      311.15      295.98      4.07 o 
   3   2  14      641.00      635.57      8.96 o 
   4   2  14        7.68        8.76      0.74 o 
   5   2  14       67.03       57.74      1.60 o 
   6   2  14       76.67       87.42      2.32 o 
   7   2  14       11.53       10.21      1.33 o 
   8   2  14        0.17        1.45      0.85 o 
 -16   3  14       81.51       99.18      2.69 o 
 -15   3  14      341.64      393.67      6.91 o 
 -14   3  14       45.52       36.66      1.65 o 
 -13   3  14       72.97       58.27      1.67 o 
 -12   3  14       38.62       36.12      1.16 o 
 -11   3  14       72.83       55.26      1.28 o 
 -10   3  14      472.52      469.23      5.42 o 
  -9   3  14      191.18      184.47      2.70 o 
  -8   3  14      114.74      111.38      2.37 o 
  -7   3  14       72.25       71.74      1.59 o 
  -6   3  14      233.13      226.34      3.28 o 
  -5   3  14        1.30        4.83      0.59 o 
  -4   3  14        0.96        1.45      0.53 o 
  -3   3  14     1335.67     1307.76     15.03 o 
  -2   3  14        0.39        0.02      0.48 o 
  -1   3  14      330.61      331.41      4.44 o 
   0   3  14      396.48      401.99      5.22 o 
   1   3  14      451.21      416.53      5.40 o 
   2   3  14        2.44        6.93      0.66 o 
   3   3  14      323.88      315.18      4.33 o 
   4   3  14      651.27      621.59      8.62 o 
   5   3  14       28.41       29.72      1.22 o 
   6   3  14      181.01      197.75      3.52 o 
   7   3  14      162.70      168.68      4.76 o 
 -15   4  14       26.31       32.76      1.70 o 
 -14   4  14       72.46       90.56      2.19 o 
 -13   4  14      232.93      240.55      4.04 o 
 -12   4  14       57.31       53.26      1.60 o 
 -11   4  14      220.28      185.27      3.08 o 
 -10   4  14      670.40      706.40      7.77 o 
  -9   4  14      206.95      216.64      2.95 o 
  -8   4  14      270.23      264.95      3.54 o 
  -7   4  14      771.66      727.01      8.14 o 
  -6   4  14      594.29      597.47      6.84 o 
  -5   4  14        0.27        2.46      0.62 o 
  -4   4  14      412.68      411.41      5.43 o 
  -3   4  14        5.72        1.80      0.58 o 
  -2   4  14      182.19      178.55      3.29 o 
  -1   4  14       55.17       42.86      1.20 o 
   0   4  14       57.34       54.38      1.35 o 
   1   4  14       28.15       24.93      0.98 o 
   2   4  14      517.02      508.10      6.46 o 
   3   4  14      151.73      136.24      2.36 o 
   4   4  14       22.26       25.44      1.14 o 
   5   4  14      312.53      348.79      5.39 o 
   6   4  14      204.93      214.19      3.76 o 
   7   4  14       17.76       22.34      1.38 o 
 -14   5  14       41.92       29.63      1.37 o 
 -13   5  14      162.33      141.72      2.87 o 
 -12   5  14      123.20      148.29      2.89 o 
 -11   5  14        8.04       16.13      1.04 o 
 -10   5  14       94.13       90.05      1.88 o 
  -9   5  14      857.14      826.74      9.81 o 
  -8   5  14       25.30       22.77      1.05 o 
  -7   5  14       67.45       47.94      1.39 o 
  -6   5  14        0.38        1.56      0.54 o 
  -5   5  14      789.77      759.05      9.25 o 
  -4   5  14       47.31       45.13      1.33 o 
  -3   5  14       63.59       47.09      1.33 o 
  -2   5  14       30.87       26.62      1.05 o 
  -1   5  14        5.72        3.98      0.63 o 
   0   5  14       19.00       19.55      0.85 o 
   1   5  14       66.24       64.83      1.41 o 
   2   5  14      250.77      263.43      3.49 o 
   3   5  14      259.87      282.39      4.06 o 
   4   5  14      110.98       90.99      2.12 o 
   5   5  14       71.15       65.43      1.88 o 
   6   5  14      124.82      127.78      2.71 o 
 -13   6  14      297.45      326.46      5.82 o 
 -12   6  14        3.34        1.20      0.77 o 
 -11   6  14      101.70      116.41      2.51 o 
 -10   6  14        0.16        0.57      0.61 o 
  -9   6  14      232.91      262.69      3.83 o 
  -8   6  14       13.24       12.02      0.78 o 
  -7   6  14       18.33       21.24      0.90 o 
  -6   6  14        0.02        0.50      0.57 o 
  -5   6  14      309.69      303.60      4.88 o 
  -4   6  14       92.16       88.57      2.13 o 
  -3   6  14      129.29      130.55      2.68 o 
  -2   6  14        6.78        5.56      0.79 o 
  -1   6  14      591.76      578.50      8.18 o 
   0   6  14       74.81       85.17      2.06 o 
   1   6  14      148.90      132.23      2.67 o 
   2   6  14        3.21        7.66      0.84 o 
   3   6  14       43.41       39.41      1.44 o 
   4   6  14      134.62      158.97      3.08 o 
 -11   7  14      134.24      157.37      3.12 o 
 -10   7  14       52.63       63.73      1.85 o 
  -9   7  14        5.84       11.84      0.89 o 
  -8   7  14        2.40        1.39      0.60 o 
  -7   7  14       87.29      106.06      1.94 o 
  -6   7  14      263.66      258.39      3.49 o 
  -5   7  14       13.93        9.46      0.95 o 
  -4   7  14       12.97       13.36      1.04 o 
  -3   7  14       27.88       25.90      1.25 o 
  -2   7  14      259.48      255.19      4.32 o 
  -1   7  14      111.61      106.41      2.41 o 
   0   7  14        0.32        0.48      0.67 o 
   1   7  14       31.35       31.76      1.33 o 
   2   7  14       71.31       92.34      2.21 o 
  -7   8  14       31.88       37.42      1.24 o 
  -6   8  14       58.77       62.32      1.49 o 
  -5   8  14      121.85      126.90      2.79 o 
  -4   8  14      136.73      158.07      3.20 o 
  -3   8  14        0.05        0.51      0.74 o 
  -2   8  14      180.54      224.45      4.02 o 
  -1   8  14       32.02       24.13      1.28 o 
 -13   0  15      194.98      173.81      3.68 o 
 -11   0  15      106.66      115.20      2.76 o 
  -9   0  15      273.16      233.27      5.47 o 
  -7   0  15     3862.48     3905.63     69.15 o 
  -5   0  15      237.15      257.47      5.84 o 
  -3   0  15     1029.15     1009.77     18.98 o 
  -1   0  15      428.83      399.61      8.39 o 
   1   0  15       83.29       69.60      2.46 o 
   3   0  15      118.31      103.60      8.85 o 
   5   0  15      103.39       91.65      4.20 o 
   7   0  15        1.41        0.29      1.41 o 
 -16   1  15        4.64        3.28      1.72 o 
 -15   1  15      107.16      113.63      5.14 o 
 -14   1  15       83.27       81.62      4.14 o 
 -13   1  15       76.50       83.44      2.87 o 
 -12   1  15      410.53      380.38      5.17 o 
 -11   1  15       16.22       15.42      0.86 o 
 -10   1  15       10.72       10.60      0.71 o 
  -9   1  15      202.96      181.69      2.60 o 
  -8   1  15     2179.72     2169.87     24.40 o 
  -7   1  15      140.49      138.49      2.33 o 
  -6   1  15       20.35       16.98      0.85 o 
  -5   1  15       56.67       49.76      1.26 o 
  -4   1  15     1359.84     1375.00     15.74 o 
  -3   1  15       12.78       11.18      0.76 o 
  -2   1  15      156.81      150.00      3.09 o 
  -1   1  15        0.75        1.10      0.51 o 
   0   1  15      154.13      129.19      2.20 o 
   1   1  15        2.10        2.97      0.56 o 
   2   1  15      247.37      206.94      3.11 o 
   3   1  15        2.32        1.26      0.54 o 
   4   1  15        8.33        7.06      0.69 o 
   5   1  15        5.35        4.11      0.71 o 
   6   1  15       31.29       21.04      1.26 o 
   7   1  15       10.31        6.78      0.99 o 
 -15   2  15        1.31        0.20      1.60 o 
 -14   2  15      121.23      137.96      3.22 o 
 -13   2  15        1.40        0.37      0.65 o 
 -12   2  15        8.11        9.88      0.80 o 
 -11   2  15       44.35       32.90      1.14 o 
 -10   2  15        4.53        4.39      0.66 o 
  -9   2  15      562.31      507.79      5.91 o 
  -8   2  15        0.00        0.12      0.50 o 
  -7   2  15      418.17      419.24      5.57 o 
  -6   2  15      819.54      808.76      9.67 o 
  -5   2  15       95.46       87.18      1.72 o 
  -4   2  15      194.00      195.53      3.34 o 
  -3   2  15       91.13       91.76      2.70 o 
  -2   2  15     1450.91     1427.71     16.37 o 
  -1   2  15      210.65      187.06      2.87 o 
   0   2  15       66.14       57.10      1.37 o 
   1   2  15       15.51       11.52      0.78 o 
   2   2  15      430.95      388.51      5.15 o 
   3   2  15       25.57       29.87      1.06 o 
   4   2  15        0.12        0.39      0.59 o 
   5   2  15       33.35       25.84      1.17 o 
   6   2  15        1.18        4.17      0.88 o 
   7   2  15      217.29      240.88      6.90 o 
 -15   3  15       16.52       16.89      1.41 o 
 -14   3  15       94.80       98.13      2.68 o 
 -13   3  15       52.31       50.64      1.88 o 
 -12   3  15        4.31        3.21      0.74 o 
 -11   3  15       33.28       32.80      1.19 o 
 -10   3  15      273.08      277.52      3.70 o 
  -9   3  15      690.53      640.97      7.33 o 
  -8   3  15       14.27       16.27      1.75 o 
  -7   3  15        7.32        4.79      0.72 o 
  -6   3  15        5.91        4.51      0.63 o 
  -5   3  15     1625.52     1573.00     17.96 o 
  -4   3  15      386.64      375.21      4.97 o 
  -3   3  15      127.09      127.75      2.22 o 
  -2   3  15      637.93      636.93      8.91 o 
  -1   3  15      409.97      387.91      5.13 o 
   0   3  15        7.43       14.36      0.82 o 
   1   3  15       84.52       76.62      1.65 o 
   2   3  15        0.31        1.42      0.55 o 
   3   3  15        2.14        1.59      0.57 o 
   4   3  15       17.46       26.86      1.18 o 
   5   3  15        8.12        4.21      0.76 o 
   6   3  15       52.31       54.49      1.89 o 
 -14   4  15        2.02        3.20      0.81 o 
 -13   4  15      335.02      371.77      5.65 o 
 -12   4  15        5.29        4.75      0.96 o 
 -11   4  15       57.85       60.81      1.77 o 
 -10   4  15        0.00        0.14      0.52 o 
  -9   4  15        0.08        0.91      0.52 o 
  -8   4  15       40.00       39.95      1.17 o 
  -7   4  15      199.67      167.92      2.58 o 
  -6   4  15        7.40       10.56      0.80 o 
  -5   4  15      208.61      184.40      3.00 o 
  -4   4  15       19.70       18.24      1.04 o 
  -3   4  15      179.25      158.44      2.60 o 
  -2   4  15       25.17       23.44      0.96 o 
  -1   4  15       87.51       68.65      1.56 o 
   0   4  15       17.74       22.43      0.95 o 
   1   4  15       96.52      102.42      1.98 o 
   2   4  15        8.68        9.01      0.75 o 
   3   4  15       15.25       20.71      1.08 o 
   4   4  15       53.25       52.16      1.60 o 
   5   4  15       16.60       21.79      1.16 o 
 -13   5  15       16.40       27.21      1.32 o 
 -12   5  15       12.64       16.53      1.11 o 
 -11   5  15        0.24        0.57      0.82 o 
 -10   5  15       41.53       37.58      1.70 o 
  -9   5  15       55.49       60.93      1.62 o 
  -8   5  15       19.32       15.53      0.94 o 
  -7   5  15        8.59       11.30      0.76 o 
  -6   5  15        0.06        0.76      0.57 o 
  -5   5  15      102.61      100.34      2.38 o 
  -4   5  15       30.06       28.66      1.11 o 
  -3   5  15      110.40      117.33      2.23 o 
  -2   5  15      196.68      183.23      2.99 o 
  -1   5  15       58.71       53.46      1.44 o 
   0   5  15        5.76        4.69      0.60 o 
   1   5  15       77.66       77.89      1.58 o 
   2   5  15        7.53        8.89      0.72 o 
   3   5  15        1.88        1.15      0.69 o 
   4   5  15      162.24      187.09      3.44 o 
 -11   6  15       18.09       16.82      1.15 o 
 -10   6  15        0.02        0.27      0.74 o 
  -9   6  15       23.19       22.67      1.12 o 
  -8   6  15       28.96       26.15      1.15 o 
  -7   6  15      263.83      241.67      3.78 o 
  -6   6  15        4.08        9.63      0.95 o 
  -5   6  15       16.47       14.61      1.07 o 
  -4   6  15       14.97        9.87      0.93 o 
  -3   6  15       75.83       69.94      2.55 o 
  -2   6  15        0.54        0.49      0.66 o 
  -1   6  15       20.44       29.81      1.30 o 
   0   6  15       59.41       73.29      2.52 o 
   1   6  15      149.08      154.13      3.02 o 
   2   6  15        7.43        7.66      0.93 o 
   3   6  15        2.24        5.73      0.85 o 
  -9   7  15       21.50       21.07      1.17 o 
  -8   7  15       13.30       14.72      1.04 o 
  -7   7  15      123.67      130.18      2.56 o 
  -6   7  15       77.58       73.02      2.06 o 
  -5   7  15        4.73        4.45      0.86 o 
  -4   7  15       16.62       13.46      1.08 o 
  -3   7  15        0.20       -0.56      0.75 o 
  -2   7  15       51.94       43.08      1.56 o 
  -1   7  15       18.81       22.38      1.25 o 
   0   7  15      263.49      274.95      4.62 o 
 -14   0  16        7.63        7.12      1.76 o 
 -12   0  16       15.75       18.04      1.21 o 
 -10   0  16        6.46        5.79      1.11 o 
  -8   0  16       82.95       77.44      2.69 o 
  -6   0  16      110.06      108.14      3.21 o 
  -4   0  16      459.29      491.89     10.08 o 
  -2   0  16       51.25       50.65      2.11 o 
   0   0  16      258.17      244.87      8.62 o 
   2   0  16        0.35        2.63      0.99 o 
   4   0  16      145.22      148.01      5.15 o 
   6   0  16      266.78      311.37     10.14 o 
 -15   1  16      208.97      266.94      9.20 o 
 -14   1  16       35.00       39.93      2.17 o 
 -13   1  16        0.26        1.77      0.71 o 
 -12   1  16      292.43      319.45      5.11 o 
 -11   1  16       83.30       95.82      1.96 o 
 -10   1  16       36.79       47.56      1.49 o 
  -9   1  16      428.14      450.05      6.64 o 
  -8   1  16      111.17      108.93      2.41 o 
  -7   1  16     1561.15     1617.87     20.97 o 
  -6   1  16      803.13      846.06     11.49 o 
  -5   1  16        0.72        1.05      0.62 o 
  -4   1  16      140.11      148.93      2.83 o 
  -3   1  16      950.87      938.95     12.65 o 
  -2   1  16      769.22      767.34     10.55 o 
  -1   1  16        8.40        9.92      0.75 o 
   0   1  16       40.74       41.29      1.20 o 
   1   1  16      192.65      194.71      3.02 o 
   2   1  16      109.08      101.34      2.31 o 
   3   1  16        8.66       10.27      0.80 o 
   4   1  16       87.41       84.86      1.99 o 
   5   1  16        5.03        3.57      1.42 o 
   6   1  16       51.67       54.75      3.06 o 
 -15   2  16        5.46       11.71      2.37 o 
 -14   2  16      279.84      310.46      7.15 o 
 -13   2  16       27.46       29.80      1.22 o 
 -12   2  16      253.21      244.03      3.41 o 
 -11   2  16        0.32        0.96      0.59 o 
 -10   2  16      132.40      144.25      2.55 o 
  -9   2  16        4.90        7.50      0.83 o 
  -8   2  16      569.80      590.81      8.37 o 
  -7   2  16      165.01      152.53      2.54 o 
  -6   2  16      129.81      124.49      2.22 o 
  -5   2  16        9.54        9.45      0.78 o 
  -4   2  16      118.36      115.89      2.09 o 
  -3   2  16       92.37       87.34      1.77 o 
  -2   2  16      982.35     1018.58     13.66 o 
  -1   2  16        1.19        1.61      0.60 o 
   0   2  16      680.01      692.82      8.50 o 
   1   2  16       30.85       27.23      1.02 o 
   2   2  16        5.10        3.16      0.61 o 
   3   2  16       18.19       21.21      0.98 o 
   4   2  16      142.05      152.14      3.59 o 
   5   2  16       34.09       32.83      1.34 o 
 -14   3  16       38.40       39.06      1.77 o 
 -13   3  16       50.88       62.50      1.84 o 
 -12   3  16        4.57        5.60      0.67 o 
 -11   3  16      158.83      137.57      2.31 o 
 -10   3  16       94.71       87.20      1.76 o 
  -9   3  16      371.05      351.80      4.90 o 
  -8   3  16       89.57       84.89      2.12 o 
  -7   3  16       25.48       31.75      1.28 o 
  -6   3  16      298.34      286.32      4.60 o 
  -5   3  16       46.03       42.90      1.25 o 
  -4   3  16      261.77      262.56      3.79 o 
  -3   3  16       65.16       56.92      1.40 o 
  -2   3  16      129.05      120.35      2.20 o 
  -1   3  16       36.97       26.66      1.04 o 
   0   3  16      157.45      147.77      2.57 o 
   1   3  16       10.03        9.53      0.77 o 
   2   3  16        9.72       10.05      0.78 o 
   3   3  16       94.41      100.66      2.03 o 
   4   3  16        2.21        0.72      0.69 o 
   5   3  16       71.26       69.36      1.92 o 
 -13   4  16        0.01        1.26      0.93 o 
 -12   4  16       96.66      111.02      2.94 o 
 -11   4  16        9.12       15.55      0.88 o 
 -10   4  16       54.88       47.14      1.31 o 
  -9   4  16        0.09        0.11      0.51 o 
  -8   4  16       33.91       28.88      1.16 o 
  -7   4  16       23.78       21.95      1.02 o 
  -6   4  16       36.76       38.44      1.27 o 
  -5   4  16      129.28      102.54      2.32 o 
  -4   4  16      543.06      527.95      7.59 o 
  -3   4  16        0.59        0.33      0.62 o 
  -2   4  16      203.58      198.38      3.12 o 
  -1   4  16      119.51      108.23      2.08 o 
   0   4  16        2.09        0.48      0.55 o 
   1   4  16       64.96       66.44      1.62 o 
   2   4  16       17.45       14.09      1.07 o 
   3   4  16       12.97       13.32      1.01 o 
   4   4  16       49.26       37.72      1.44 o 
 -12   5  16       10.85       15.64      1.36 o 
 -11   5  16        1.21        0.80      0.65 o 
 -10   5  16       51.37       47.57      1.86 o 
  -9   5  16       88.68       92.11      2.06 o 
  -8   5  16       44.51       49.21      1.34 o 
  -7   5  16       66.52       72.18      1.77 o 
  -6   5  16        8.64        5.30      0.72 o 
  -5   5  16       15.07       12.84      0.90 o 
  -4   5  16       20.89       20.88      1.02 o 
  -3   5  16        0.18        0.75      0.97 o 
  -2   5  16       11.25       13.24      0.89 o 
  -1   5  16       15.27       23.76      1.07 o 
   0   5  16      119.66      126.69      2.40 o 
   1   5  16       39.94       44.72      1.25 o 
   2   5  16        1.45        5.92      0.70 o 
   3   5  16       30.01       35.11      1.40 o 
 -10   6  16       27.65       24.08      1.20 o 
  -9   6  16       56.46       64.87      1.78 o 
  -8   6  16        4.18       12.38      0.99 o 
  -7   6  16        0.19        1.01      0.83 o 
  -6   6  16       57.81       58.54      1.84 o 
  -5   6  16      199.30      225.57      4.04 o 
  -4   6  16       26.05       36.48      1.47 o 
  -3   6  16        7.78        9.91      0.98 o 
  -2   6  16      119.08      146.14      2.99 o 
  -1   6  16      190.96      201.81      3.70 o 
   0   6  16      249.73      264.45      4.72 o 
   1   6  16      100.01      107.31      2.47 o 
  -6   7  16        2.50        4.29      0.91 o 
  -5   7  16       25.31       27.47      1.38 o 
  -4   7  16       40.83       53.77      1.80 o 
  -3   7  16        0.33        0.58      0.77 o 
 -13   0  17      145.38      174.94      3.83 o 
 -11   0  17        0.95        1.08      0.96 o 
  -9   0  17      110.14      122.27      4.05 o 
  -7   0  17      644.60      670.48     13.31 o 
  -5   0  17      343.45      314.47      7.04 o 
  -3   0  17      214.81      206.19      5.13 o 
  -1   0  17       40.87       39.11      1.93 o 
   1   0  17      303.94      351.79     12.67 o 
   3   0  17       35.54       39.47      2.08 o 
 -14   1  17        1.73        2.17      1.13 o 
 -13   1  17       34.20       48.26      1.87 o 
 -12   1  17        0.72        1.63      0.71 o 
 -11   1  17      394.44      404.23      7.17 o 
 -10   1  17       24.42       26.26      1.22 o 
  -9   1  17       21.07       28.54      1.22 o 
  -8   1  17      613.05      652.51      9.19 o 
  -7   1  17       23.31       21.55      1.12 o 
  -6   1  17        2.83        3.86      0.87 o 
  -5   1  17        0.03        1.11      0.61 o 
  -4   1  17      360.37      352.92      5.48 o 
  -3   1  17      298.50      281.25      4.58 o 
  -2   1  17        1.72        3.29      0.69 o 
  -1   1  17       17.64       19.43      1.08 o 
   0   1  17        5.95        4.53      0.75 o 
   1   1  17      158.92      160.88      3.65 o 
   2   1  17        0.85        1.84      0.71 o 
   3   1  17       80.17       87.06      2.17 o 
   4   1  17       39.92       46.99      2.73 o 
 -14   2  17        0.02       -0.64      0.70 o 
 -13   2  17      246.50      265.80      4.58 o 
 -12   2  17       75.96       85.90      2.20 o 
 -11   2  17      172.07      172.28      3.32 o 
 -10   2  17        0.48       -0.33      0.73 o 
  -9   2  17      105.45      112.89      3.23 o 
  -8   2  17       35.47       35.66      1.33 o 
  -7   2  17      186.37      188.77      3.41 o 
  -6   2  17        4.19        7.32      1.30 o 
  -5   2  17      104.54       99.46      1.96 o 
  -4   2  17      580.82      597.63      7.50 o 
  -3   2  17      167.62      182.28      2.92 o 
  -2   2  17        2.45        2.16      0.65 o 
  -1   2  17      752.50      794.90      9.67 o 
   0   2  17      167.01      166.27      2.77 o 
   1   2  17       31.24       29.78      1.11 o 
   2   2  17       11.81       13.67      0.87 o 
   3   2  17      281.08      293.20      4.31 o 
   4   2  17       40.36       41.00      1.73 o 
 -13   3  17       22.89       24.99      1.18 o 
 -12   3  17        3.11        5.15      0.71 o 
 -11   3  17       28.03       35.07      1.15 o 
 -10   3  17       96.25       91.48      1.84 o 
  -9   3  17        8.22        9.25      0.92 o 
  -8   3  17       23.30       27.63      1.32 o 
  -7   3  17        4.16        3.17      0.72 o 
  -6   3  17        0.08        0.98      0.65 o 
  -5   3  17       22.02       23.46      1.01 o 
  -4   3  17        0.36        0.62      0.55 o 
  -3   3  17        1.24        1.19      0.56 o 
  -2   3  17       27.48       27.99      1.07 o 
  -1   3  17       99.25      108.04      2.11 o 
   0   3  17      451.48      456.97      6.03 o 
   1   3  17        9.76       11.07      0.88 o 
   2   3  17       41.46       36.04      1.23 o 
   3   3  17       36.46       44.00      1.51 o 
 -12   4  17        5.91       11.80      1.12 o 
 -11   4  17        5.66       10.27      0.84 o 
 -10   4  17      202.00      205.00      3.10 o 
  -9   4  17      101.36      120.28      2.70 o 
  -8   4  17        0.38       -0.30      0.58 o 
  -7   4  17       16.12       21.81      1.06 o 
  -6   4  17       60.65       64.99      1.66 o 
  -5   4  17        0.76        1.51      0.71 o 
  -4   4  17        9.55        9.21      1.03 o 
  -3   4  17        3.96        4.48      0.76 o 
  -2   4  17        0.21        0.58      0.58 o 
  -1   4  17       18.27       15.96      0.93 o 
   0   4  17        6.07        6.17      0.74 o 
   1   4  17       12.11       14.75      0.91 o 
   2   4  17        0.07        0.73      0.62 o 
 -10   5  17        0.61        0.68      0.75 o 
  -9   5  17       12.17       18.01      1.08 o 
  -8   5  17       23.79       21.85      1.12 o 
  -7   5  17        6.95       10.94      0.91 o 
  -6   5  17       48.93       44.73      1.42 o 
  -5   5  17       28.13       23.97      1.13 o 
  -4   5  17       76.31       73.25      1.80 o 
  -3   5  17        0.36       -0.41      0.61 o 
  -2   5  17      139.36      153.87      2.77 o 
  -1   5  17       32.77       23.74      1.12 o 
   0   5  17      181.71      210.26      3.42 o 
  -7   6  17       95.46       72.93      2.12 o 
  -6   6  17       18.01       26.13      1.37 o 
  -5   6  17       56.77       55.56      1.83 o 
  -4   6  17       53.55       62.89      1.93 o 
  -3   6  17      208.78      210.71      3.91 o 
  -2   6  17       54.50       63.21      1.94 o 
 -12   0  18       19.31       20.44      2.26 o 
 -10   0  18       13.77       14.03      1.49 o 
  -8   0  18        0.00        0.78      0.90 o 
  -6   0  18       83.19       79.76      2.87 o 
  -4   0  18      131.07      129.55      3.79 o 
  -2   0  18      527.05      517.33     14.56 o 
   0   0  18      136.41      133.07      4.94 o 
   2   0  18       15.80       20.77      1.69 o 
 -13   1  18      125.84      123.88      2.73 o 
 -12   1  18      183.80      202.08      4.33 o 
 -11   1  18       14.48       13.49      1.21 o 
 -10   1  18       36.71       42.07      1.51 o 
  -9   1  18      419.64      423.51      6.64 o 
  -8   1  18      194.19      195.97      3.57 o 
  -7   1  18       98.60      100.35      2.30 o 
  -6   1  18        6.10        6.31      0.79 o 
  -5   1  18       72.70       69.41      1.87 o 
  -4   1  18      162.02      157.12      3.07 o 
  -3   1  18        0.01       -0.02      0.63 o 
  -2   1  18      121.62      124.52      2.66 o 
  -1   1  18      125.37      128.98      2.74 o 
   0   1  18       37.56       31.89      1.36 o 
   1   1  18        0.55        0.35      0.69 o 
   2   1  18      144.75      145.93      3.02 o 
 -12   2  18       90.21       82.83      2.20 o 
 -11   2  18        5.30        8.51      1.11 o 
 -10   2  18       49.11       44.82      1.86 o 
  -9   2  18        0.70        1.22      0.83 o 
  -8   2  18      158.73      165.47      3.78 o 
  -7   2  18       12.38       14.64      1.30 o 
  -6   2  18       23.48       24.02      1.19 o 
  -5   2  18       23.02       26.45      1.22 o 
  -4   2  18        2.40        1.61      0.68 o 
  -3   2  18       11.00       14.90      1.04 o 
  -2   2  18      498.85      490.57     12.23 o 
  -1   2  18       23.00       23.52      1.22 o 
   0   2  18       22.48       17.21      1.13 o 
   1   2  18       63.85       65.25      1.90 o 
   2   2  18      121.86      113.73      3.24 o 
 -11   3  18      386.87      425.38      5.95 o 
 -10   3  18      109.42      114.55      2.67 o 
  -9   3  18        1.26        1.73      0.74 o 
  -8   3  18       39.57       49.71      1.97 o 
  -7   3  18       70.45       86.83      2.17 o 
  -6   3  18       37.75       32.66      1.36 o 
  -5   3  18       10.10       12.30      1.01 o 
  -4   3  18        0.64        0.85      0.59 o 
  -3   3  18      311.57      331.59      4.82 o 
  -2   3  18       72.88       94.25      2.00 o 
  -1   3  18       25.07       27.02      1.11 o 
   0   3  18       13.38       15.82      0.96 o 
   1   3  18      265.10      286.22      4.96 o 
 -10   4  18       42.68       57.07      1.66 o 
  -9   4  18        1.12        1.56      0.70 o 
  -8   4  18       59.55       61.89      1.69 o 
  -7   4  18       10.56       12.39      0.94 o 
  -6   4  18      163.19      172.70      3.05 o 
  -5   4  18        1.02        1.37      0.72 o 
  -4   4  18        3.00        1.48      0.73 o 
  -3   4  18        8.69       13.00      1.24 o 
  -2   4  18       14.26       17.46      1.12 o 
  -1   4  18       17.92       19.64      1.03 o 
   0   4  18        0.72        2.50      0.71 o 
  -8   5  18        0.74        1.48      0.72 o 
  -7   5  18        0.01        0.00      0.65 o 
  -6   5  18       69.65       85.91      2.04 o 
  -5   5  18       15.82       16.07      1.06 o 
  -4   5  18       14.63       13.59      1.01 o 
  -3   5  18        2.53        4.01      0.78 o 
 -11   0  19       65.67       78.07      2.96 o 
  -9   0  19        6.51        5.05      1.14 o 
  -7   0  19      358.71      411.22      8.98 o 
  -5   0  19       64.31       60.68      2.54 o 
  -3   0  19       12.02       17.18      1.52 o 
  -1   0  19      183.99      217.88      7.77 o 
 -11   1  19       38.90       48.13      1.98 o 
 -10   1  19      124.75      143.46      3.51 o 
  -9   1  19        2.22        2.34      0.76 o 
  -8   1  19        0.27       -0.39      0.98 o 
  -7   1  19       54.92       56.82      1.76 o 
  -6   1  19       10.12       13.54      1.03 o 
  -5   1  19       11.31       12.21      0.99 o 
  -4   1  19       81.75       87.23      2.18 o 
  -3   1  19       17.77       21.01      1.19 o 
  -2   1  19       24.08       20.41      1.20 o 
  -1   1  19      149.24      164.50      4.23 o 
   0   1  19        3.26        2.24      0.83 o 
 -10   2  19       23.09       21.53      1.47 o 
  -9   2  19       45.83       52.45      2.08 o 
  -8   2  19        8.76       11.40      1.22 o 
  -7   2  19       38.03       41.98      1.85 o 
  -6   2  19       46.80       49.09      1.62 o 
  -5   2  19       12.01       14.39      1.06 o 
  -4   2  19       13.63       18.45      1.15 o 
  -3   2  19      256.98      288.72      7.38 o 
  -2   2  19       42.50       51.32      1.72 o 
  -1   2  19      276.95      298.79      6.15 o 
  -9   3  19        9.37        4.08      1.05 o 
  -8   3  19       10.39       14.12      1.29 o 
  -7   3  19        0.03        0.73      0.88 o 
  -6   3  19      168.91      184.92      4.19 o 
  -5   3  19        2.55        1.23      1.19 o 
  -4   3  19       28.04       38.05      1.49 o 
  -3   3  19      108.10      122.40      3.23 o 
  -2   3  19       12.47       13.91      1.12 o 
  -6   4  19       11.90       15.79      1.14 o 
  -5   4  19       70.08       93.38      3.53 o 
  -8   0  20       14.34       13.82      1.60 o 
  -6   0  20      634.00      751.43     21.66 o 
  -4   0  20        2.83        4.81      1.23 o 
  -8   1  20        4.94        5.19      0.90 o 
  -7   1  20       48.62       51.88      1.73 o 
  -6   1  20        0.92        2.08      0.87 o 
  -5   1  20       72.07       80.41      2.15 o 
  -4   1  20        3.03        3.82      0.86 o 
                                                 
